# Supplementary material for: Whole blood transcriptional profiling comparison between different milk yield of Chinese Holstein cows using RNA-seq data
Source: BMC Genomics. 2016 Aug 22;17(Suppl 7):512. doi: 10.1186/s12864-016-2901-1 (PMC5001199; doi:10.1186/s12864-016-2901-1)
Supplement: Additional file 1: Table S1. — The total transcripts analyzed in investigated samples. (XLSX 2461 kb) [file 12864_2016_2901_MOESM1_ESM.xlsx]

## Sheet: Sheet1
Table S1. The total transcripts analyzed in investigated samples
gene_id	gene	position	sample_1	sample_2	status	FPKM-low	FPKM-high	log2(fold_change)	test_stat	p_value	q_value	significant
ENSBTAG00000046619	5S_rRNA	1:19773-19899	low	high	NOTEST	0	0	0	0	1	1	no
ENSBTAG00000006858	-	1:34626-35558	low	high	NOTEST	0	0	0	0	1	1	no
ENSBTAG00000039257	-	1:69694-71121	low	high	NOTEST	0	0	0	0	1	1	no
ENSBTAG00000035349	-	1:83322-84281	low	high	NOTEST	0	0	0	0	1	1	no
ENSBTAG00000001753	CLIC6	1:124848-179713	low	high	NOTEST	0	0	0	0	1	1	no
ENSBTAG00000005540	CBX3	1:264297-264843	low	high	NOTEST	0	0	0	0	1	1	no
ENSBTAG00000020035	RCAN1	1:351707-362907	low	high	OK	7.896	9.10346	0.205293	0.288225	0.32535	0.786479	no
ENSBTAG00000001150	KCNE1	1:401205-407700	low	high	NOTEST	0	0	0	0	1	1	no
ENSBTAG00000026259	-	1:421944-422280	low	high	NOTEST	0	0	0	0	1	1	no
ENSBTAG00000013841	C21orf140	1:459811-460830	low	high	NOTEST	0.0842103	0.0485641	-0.794109	0	1	1	no
ENSBTAG00000011528	SMIM11	1:463571-478996	low	high	OK	33.5559	26.5112	-0.339962	-0.428606	0.1365	0.630408	no
ENSBTAG00000026260	KCNE2	1:484626-492432	low	high	NOTEST	0	0.015219	inf	0	1	1	no
ENSBTAG00000045984	-	1:559138-559877	low	high	NOTEST	0	0	0	0	1	1	no
ENSBTAG00000012594	MRPS6	1:669919-733729	low	high	OK	71.2984	95.8442	0.426821	0.73282	0.01415	0.300901	no
ENSBTAG00000046118	-	1:669919-733729	low	high	OK	2.43651	2.99804	0.299207	0.0826058	0.79635	0.965357	no
ENSBTAG00000047487	U6	1:750706-750813	low	high	NOTEST	0	0	0	0	1	1	no
ENSBTAG00000018278	ATP5O	1:922634-929992	low	high	OK	252.325	235.479	-0.0996813	-0.177753	0.5406	0.890453	no
ENSBTAG00000021997	ITSN1	1:944293-1188287	low	high	OK	2.09465	2.37651	0.182134	0.219443	0.46965	0.8588	no
ENSBTAG00000008490	CRYZL1	1:1189227-1222846	low	high	OK	25.4023	29.9937	0.239698	0.403209	0.1614	0.661202	no
ENSBTAG00000035175	DONSON	1:1223585-1233673	low	high	OK	9.58084	9.53899	-0.00631516	-0.00908403	0.9733	0.99701	no
ENSBTAG00000008482	SON	1:1233909-1264762	low	high	OK	63.7618	69.0381	0.114701	0.215399	0.4647	0.855393	no
ENSBTAG00000009188	GART	1:1265742-1292028	low	high	OK	15.6677	17.2189	0.136201	0.243482	0.4151	0.830226	no
ENSBTAG00000009187	DNAJC28	1:1308526-1310072	low	high	OK	2.85964	2.82376	-0.0182152	-0.0170673	0.95255	0.992267	no
ENSBTAG00000001258	TMEM50B	1:1324543-1361378	low	high	OK	38.3478	46.8854	0.289994	0.523521	0.0804	0.536365	no
ENSBTAG00000043399	SNORA20	1:1367492-1367618	low	high	NOTEST	0	0	0	0	1	1	no
ENSBTAG00000012899	IFNGR2	1:1376826-1397948	low	high	OK	234.553	249.649	0.0899885	0.170243	0.56805	0.901589	no
ENSBTAG00000021819	IFNAR1	1:1467703-1496151	low	high	OK	76.4111	102.878	0.429078	0.793406	0.0082	0.232182	no
ENSBTAG00000019404	IL10RB	1:1563136-1591758	low	high	OK	102.633	94.6133	-0.117375	-0.222863	0.4458	0.84626	no
ENSBTAG00000015212	IFNAR2	1:1593294-1627137	low	high	OK	106.01	99.4434	-0.092259	-0.175069	0.5544	0.896111	no
ENSBTAG00000047288	-	1:1675215-1675527	low	high	NOTEST	0	0	0	0	1	1	no
ENSBTAG00000037547	OLIG1	1:1776498-1777332	low	high	NOTEST	0.037053	0.034591	-0.099195	0	1	1	no
ENSBTAG00000043993	C21orf62	1:2029405-2048813	low	high	NOTEST	0.0152505	0.00918211	-0.731958	0	1	1	no
ENSBTAG00000003064	GCFC	1:2067035-2099875	low	high	OK	32.6534	31.8417	-0.0363162	-0.0688126	0.8091	0.966716	no
ENSBTAG00000003063	SYNJ1	1:2109218-2196114	low	high	OK	15.4659	16.5718	0.0996401	0.17493	0.56305	0.900078	no
ENSBTAG00000003059	C1H21orf59	1:2204894-2216515	low	high	OK	66.9245	62.9813	-0.087609	-0.16108	0.5823	0.905348	no
ENSBTAG00000017310	EVA1C	1:2259114-2360138	low	high	OK	6.59468	6.14311	-0.102334	-0.119837	0.6889	0.939968	no
ENSBTAG00000012412	URB1	1:2382872-2459950	low	high	OK	6.36897	5.50333	-0.210756	-0.348021	0.2364	0.726397	no
ENSBTAG00000023718	MRAP	1:2462827-2476977	low	high	NOTEST	0.089063	0.213924	1.2642	0	1	1	no
ENSBTAG00000016619	MIS18A	1:2490258-2502545	low	high	OK	2.67073	3.45069	0.369652	0.318365	0.26775	0.750019	no
ENSBTAG00000020762	HUNK	1:2781251-2919429	low	high	NOTEST	0.158023	0.124688	-0.341814	0	1	1	no
ENSBTAG00000018855	SCAF4	1:3072634-3111486	low	high	OK	13.6456	14.9382	0.130572	0.22766	0.43915	0.84195	no
ENSBTAG00000018854	SOD1	1:3113948-3122613	low	high	OK	165.527	177.741	0.102712	0.197571	0.51185	0.874918	no
ENSBTAG00000017839	TIAM1	1:3483532-3721930	low	high	OK	8.57737	9.58433	0.160143	0.257927	0.3832	0.816165	no
ENSBTAG00000044299	bta-mir-2284i	1:3483532-3721930	low	high	NOTEST	0	0	0	0	1	1	no
ENSBTAG00000046072	bta-mir-2284x	1:3483532-3721930	low	high	NOTEST	0	0	0	0	1	1	no
ENSBTAG00000004530	-	1:3805673-3806442	low	high	NOTEST	0	0	0	0	1	1	no
ENSBTAG00000034869	KRTAP11-1	1:3972169-3973049	low	high	NOTEST	0.133885	0.0685528	-0.965705	0	1	1	no
ENSBTAG00000046804	-	1:4036041-4036305	low	high	NOTEST	0	0	0	0	1	1	no
ENSBTAG00000015812	KRTAP8-1	1:4059170-4059362	low	high	NOTEST	4.44968	0.287103	-3.95406	0	1	1	no
ENSBTAG00000044154	-	1:4257433-4257698	low	high	NOTEST	0	0	0	0	1	1	no
ENSBTAG00000045424	U6	1:4411216-4411313	low	high	NOTEST	0	0	0	0	1	1	no
ENSBTAG00000039602	KRTAP13-1	1:4775169-4776014	low	high	NOTEST	0.331633	0.0585416	-2.50205	0	1	1	no
ENSBTAG00000037933	-	1:4846977-4847475	low	high	NOTEST	0	0	0	0	1	1	no
ENSBTAG00000039597	KRTAP27-1	1:4893289-4894998	low	high	NOTEST	0	0	0	0	1	1	no
ENSBTAG00000046384	KRTAP24-1	1:4955535-4956408	low	high	NOTEST	0	0	0	0	1	1	no
ENSBTAG00000039820	CLDN8	1:5035869-5037857	low	high	NOTEST	0	0	0	0	1	1	no
ENSBTAG00000039255	CLDN17	1:5095765-5096443	low	high	NOTEST	0	0	0	0	1	1	no
ENSBTAG00000030124	-	1:5378509-5378601	low	high	NOTEST	0	0	0	0	1	1	no
ENSBTAG00000034854	GRIK1	1:5745202-5915273	low	high	NOTEST	0	0	0	0	1	1	no
ENSBTAG00000045873	-	1:5745202-5915273	low	high	NOTEST	0	0	0	0	1	1	no
ENSBTAG00000042595	U6	1:6120225-6120348	low	high	NOTEST	0	0	0	0	1	1	no
ENSBTAG00000004139	BACH1	1:6157624-6174155	low	high	OK	22.9388	33.1657	0.531901	0.903597	0.0034	0.150589	no
ENSBTAG00000007444	C1H21ORF7	1:6366368-6414544	low	high	NOTEST	0	0	0	0	1	1	no
ENSBTAG00000014233	CCT8	1:6475461-6489207	low	high	OK	75.0765	80.1898	0.0950568	0.181811	0.54195	0.891129	no
ENSBTAG00000020122	USP16	1:6490670-6517408	low	high	OK	18.4371	16.9696	-0.119651	-0.211016	0.4756	0.861143	no
ENSBTAG00000020121	RWDD2B	1:6521211-6533387	low	high	OK	10.4571	11.3317	0.115877	0.154459	0.60505	0.914618	no
ENSBTAG00000000201	RNF160	1:6545661-6603891	low	high	OK	5.46039	6.4758	0.246053	0.395044	0.17335	0.673398	no
ENSBTAG00000038433	-	1:6609180-6609531	low	high	NOTEST	2.18735	1.05033	-1.05834	0	1	1	no
ENSBTAG00000001412	N6AMT1	1:6630181-6643906	low	high	OK	3.0957	3.13673	0.0189969	0.0180184	0.951	0.992032	no
ENSBTAG00000045479	U6	1:6827405-6827512	low	high	NOTEST	0	0	0	0	1	1	no
ENSBTAG00000040155	-	1:8328038-8328350	low	high	NOTEST	0	0	0	0	1	1	no
ENSBTAG00000042331	SNORA51	1:8652129-8652252	low	high	NOTEST	0	0	0	0	1	1	no
ENSBTAG00000000648	ADAMTS5	1:8811791-8861602	low	high	NOTEST	0.0217964	0.0149122	-0.547592	0	1	1	no
ENSBTAG00000000706	ADAMTS1	1:8955133-8963815	low	high	NOTEST	0.0560983	0.0235121	-1.25455	0	1	1	no
ENSBTAG00000045024	U6	1:9062784-9062846	low	high	NOTEST	0	0	0	0	1	1	no
ENSBTAG00000005742	CYYR1	1:9242709-9250037	low	high	NOTEST	0	0.113419	inf	0	1	1	no
ENSBTAG00000043488	U6	1:9555604-9555711	low	high	NOTEST	0	0	0	0	1	1	no
ENSBTAG00000017753	APP	1:9607381-9921004	low	high	OK	5.39742	5.91498	0.132103	0.183767	0.52265	0.880689	no
ENSBTAG00000042557	U6	1:9607381-9921004	low	high	NOTEST	0	0	0	0	1	1	no
ENSBTAG00000000605	ATP5J	1:10034319-10076995	low	high	OK	172.988	171.585	-0.0117508	-0.0180043	0.95345	0.992267	no
ENSBTAG00000019043	GABPA	1:10034319-10076995	low	high	OK	13.5361	16.6491	0.298637	0.237466	0.40825	0.828557	no
ENSBTAG00000000603	JAM2	1:10083034-10165613	low	high	NOTEST	0.263571	0.259085	-0.024765	0	1	1	no
ENSBTAG00000019542	MRPL39	1:10201964-10217710	low	high	OK	21.6736	24.5577	0.180238	0.268199	0.3622	0.80875	no
ENSBTAG00000036404	bta-mir-155	1:10227275-10227340	low	high	NOTEST	0	0	0	0	1	1	no
ENSBTAG00000042261	U6	1:10273736-10273840	low	high	NOTEST	0	0	0	0	1	1	no
ENSBTAG00000043064	U6	1:10612425-10612532	low	high	NOTEST	0	0	0	0	1	1	no
ENSBTAG00000038900	-	1:10956250-10956659	low	high	NOTEST	0	0	0	0	1	1	no
ENSBTAG00000048165	-	1:12234086-12234183	low	high	NOTEST	0	0	0	0	1	1	no
ENSBTAG00000045128	7SK	1:14608518-14608853	low	high	NOTEST	0	0	0	0	1	1	no
ENSBTAG00000003301	NCAM2	1:14791089-15026555	low	high	NOTEST	0.0112338	0.0419385	1.90044	0	1	1	no
ENSBTAG00000036841	5S_rRNA	1:15438159-15438279	low	high	NOTEST	0	0	0	0	1	1	no
ENSBTAG00000039704	-	1:15808718-15808830	low	high	NOTEST	0	0	0	0	1	1	no
ENSBTAG00000047337	U6	1:17397104-17397210	low	high	NOTEST	0	0	0	0	1	1	no
ENSBTAG00000044598	5S_rRNA	1:17600001-17600086	low	high	NOTEST	0	0	0	0	1	1	no
ENSBTAG00000043929	5S_rRNA	1:17827696-17827803	low	high	NOTEST	0	0	0	0	1	1	no
ENSBTAG00000000597	TMPRSS15	1:18058708-18207251	low	high	NOTEST	0	0	0	0	1	1	no
ENSBTAG00000000588	CHODL	1:18208865-18233154	low	high	NOTEST	0	0	0	0	1	1	no
ENSBTAG00000001395	C1H21ORF91	1:18719634-18748457	low	high	OK	17.5879	24.4476	0.475108	0.691503	0.0188	0.329289	no
ENSBTAG00000045008	U6	1:18801458-18801565	low	high	NOTEST	0	0	0	0	1	1	no
ENSBTAG00000047943	-	1:18902909-18904544	low	high	NOTEST	0	0.0141737	inf	0	1	1	no
ENSBTAG00000018704	BTG3	1:18909511-18928469	low	high	OK	11.9211	12.8909	0.112833	0.151919	0.5951	0.909343	no
ENSBTAG00000004869	CXADR	1:18950611-18993431	low	high	NOTEST	0.270145	0.247901	-0.123971	0	1	1	no
ENSBTAG00000043726	7SK	1:18950611-18993431	low	high	NOTEST	0	0	0	0	1	1	no
ENSBTAG00000040418	PPP1CA	1:19864722-19865715	low	high	NOTEST	0	0	0	0	1	1	no
ENSBTAG00000029827	bta-mir-125b-2	1:19881346-19881431	low	high	NOTEST	0	0	0	0	1	1	no
ENSBTAG00000029912	bta-let-7c	1:19930453-19930547	low	high	NOTEST	0	0	0	0	1	1	no
ENSBTAG00000029768	bta-mir-99a	1:19931184-19931265	low	high	NOTEST	0	0	0	0	1	1	no
ENSBTAG00000047183	-	1:20472811-20473172	low	high	NOTEST	0	0	0	0	1	1	no
ENSBTAG00000044220	U6	1:20511000-20511106	low	high	NOTEST	0	0	0	0	1	1	no
ENSBTAG00000019314	USP25	1:20664989-20798853	low	high	OK	32.2289	38.8255	0.268649	0.499224	0.09175	0.563337	no
ENSBTAG00000047293	NRIP1	1:21693827-21697298	low	high	OK	2.83545	3.93028	0.471055	0.586455	0.05455	0.477346	no
ENSBTAG00000002623	SAMSN1	1:22123654-22181827	low	high	OK	83.0688	104.859	0.336071	0.648785	0.0294	0.395181	no
ENSBTAG00000012908	HSPA13	1:22290119-22300252	low	high	OK	10.8302	13.9382	0.363983	0.553436	0.06605	0.503742	no
ENSBTAG00000034347	RBM11	1:22455499-22497927	low	high	OK	1.94466	3.5421	0.865089	0.770113	0.0343	0.415561	no
ENSBTAG00000038512	LIPI	1:22455499-22497927	low	high	NOTEST	0.137051	0.289623	1.07947	0	1	1	no
ENSBTAG00000038913	-	1:22552001-22552769	low	high	NOTEST	0.321999	0.331882	0.0436135	0	1	1	no
ENSBTAG00000046369	-	1:23101042-23101153	low	high	NOTEST	0	0	0	0	1	1	no
ENSBTAG00000047674	5S_rRNA	1:23767707-23767826	low	high	NOTEST	0	0	0	0	1	1	no
ENSBTAG00000048144	5S_rRNA	1:23770025-23770144	low	high	NOTEST	0	0	0	0	1	1	no
ENSBTAG00000046755	-	1:23993691-23995967	low	high	NOTEST	0	0	0	0	1	1	no
ENSBTAG00000010462	ROBO2	1:24395320-24588683	low	high	NOTEST	0	0.00442286	inf	0	1	1	no
ENSBTAG00000028813	5S_rRNA	1:24669305-24669424	low	high	NOTEST	0	0	0	0	1	1	no
ENSBTAG00000043751	U2	1:24817330-24817475	low	high	NOTEST	0	0	0	0	1	1	no
ENSBTAG00000009851	ROBO1	1:25620169-26210494	low	high	NOTEST	0.00860211	0.00197851	-2.12028	0	1	1	no
ENSBTAG00000037354	-	1:25620169-26210494	low	high	NOTEST	0	0	0	0	1	1	no
ENSBTAG00000005101	-	1:28411203-28411543	low	high	NOTEST	0	0	0	0	1	1	no
ENSBTAG00000008359	-	1:28611817-28612240	low	high	NOTEST	0	0	0	0	1	1	no
ENSBTAG00000036262	GBE1	1:28658789-28905833	low	high	OK	16.7163	18.1861	0.121578	0.20682	0.4724	0.86106	no
ENSBTAG00000046383	-	1:30300686-30304847	low	high	OK	17.141	18.741	0.128744	0.165478	0.58255	0.905348	no
ENSBTAG00000045043	U4	1:30811261-30811352	low	high	NOTEST	0	0	0	0	1	1	no
ENSBTAG00000043669	U6	1:30990462-30990565	low	high	NOTEST	0	0	0	0	1	1	no
ENSBTAG00000038026	-	1:32160179-32160333	low	high	NOTEST	0	0	0	0	1	1	no
ENSBTAG00000045974	-	1:32836013-32836606	low	high	NOTEST	0	0	0	0	1	1	no
ENSBTAG00000009219	CADM2	1:33285873-33668672	low	high	NOTEST	0	0.006303	inf	0	1	1	no
ENSBTAG00000034284	-	1:33853692-33854670	low	high	NOTEST	0	0	0	0	1	1	no
ENSBTAG00000026156	VGLL3	1:34683615-34707256	low	high	NOTEST	0.055741	0	#NAME?	0	1	1	no
ENSBTAG00000007939	CHMP2B	1:34970459-35004356	low	high	OK	9.93422	11.1827	0.170792	0.255193	0.3819	0.816119	no
ENSBTAG00000009128	PIT-1	1:35009034-35024781	low	high	NOTEST	0	0	0	0	1	1	no
ENSBTAG00000039151	5HTR1F	1:35603048-35604149	low	high	NOTEST	0.0134661	0	#NAME?	0	1	1	no
ENSBTAG00000046393	U4	1:35649283-35649390	low	high	NOTEST	0	0	0	0	1	1	no
ENSBTAG00000046959	CGGBP1	1:35655411-35660398	low	high	OK	30.3086	35.697	0.236073	0.435025	0.1375	0.631896	no
ENSBTAG00000023675	-	1:35660673-35743248	low	high	OK	4.69282	5.66515	0.271657	0.379916	0.2031	0.700174	no
ENSBTAG00000007970	C3orf38	1:35753285-35759257	low	high	OK	34.9899	40.2544	0.202206	0.351515	0.22545	0.717655	no
ENSBTAG00000045590	-	1:36089412-36090222	low	high	NOTEST	0	0.0170989	inf	0	1	1	no
ENSBTAG00000006811	EPHA3	1:36837035-37123463	low	high	NOTEST	0	0	0	0	1	1	no
ENSBTAG00000023652	PROS1	1:37803107-37866950	low	high	NOTEST	0.224474	0.315154	0.489511	0	1	1	no
ENSBTAG00000005155	ARL13B	1:37875394-37952674	low	high	OK	2.07723	2.22393	0.0984501	0.0928039	0.74645	0.954017	no
ENSBTAG00000005162	STX19	1:37875394-37952674	low	high	NOTEST	0.0146316	0	#NAME?	0	1	1	no
ENSBTAG00000015728	NSUN3	1:37960748-38021040	low	high	OK	6.00831	5.96736	-0.00986627	-0.0125656	0.96655	0.994694	no
ENSBTAG00000046492	-	1:38712790-38713251	low	high	NOTEST	0	0	0	0	1	1	no
ENSBTAG00000045781	Metazoa_SRP	1:40496876-40497173	low	high	NOTEST	0	0	0	0	1	1	no
ENSBTAG00000034182	-	1:40580692-40582048	low	high	NOTEST	0.0898537	0.00723793	-3.63393	0	1	1	no
ENSBTAG00000042804	U6	1:40608728-41623778	low	high	NOTEST	0	0	0	0	1	1	no
ENSBTAG00000043097	U6	1:40608728-41623778	low	high	NOTEST	0	0	0	0	1	1	no
ENSBTAG00000044111	EPHA6	1:40608728-41623778	low	high	NOTEST	0	0	0	0	1	1	no
ENSBTAG00000010091	ARL6	1:41640352-41679711	low	high	NOTEST	0.725361	0.856929	0.240477	0	1	1	no
ENSBTAG00000047147	-	1:41700078-41756925	low	high	NOTEST	0.113496	0.15712	0.469228	0	1	1	no
ENSBTAG00000008346	CRYBG3	1:41758530-41824958	low	high	NOTEST	0.105981	0.398118	1.90939	0	1	1	no
ENSBTAG00000044771	5S_rRNA	1:41758530-41824958	low	high	NOTEST	0	0	0	0	1	1	no
ENSBTAG00000015546	MINA	1:41826467-41859594	low	high	OK	5.80766	5.37792	-0.110908	-0.139713	0.63315	0.926513	no
ENSBTAG00000001416	GABRR3	1:41870256-41915644	low	high	NOTEST	0	0	0	0	1	1	no
ENSBTAG00000023668	-	1:41955546-41957126	low	high	NOTEST	0	0	0	0	1	1	no
ENSBTAG00000047095	-	1:41997950-41998880	low	high	NOTEST	0	0	0	0	1	1	no
ENSBTAG00000040456	-	1:42035718-42036686	low	high	NOTEST	0	0	0	0	1	1	no
ENSBTAG00000022908	-	1:42095388-42096366	low	high	NOTEST	0	0	0	0	1	1	no
ENSBTAG00000027113	-	1:42119013-42119928	low	high	NOTEST	0	0	0	0	1	1	no
ENSBTAG00000033437	-	1:42203168-42204113	low	high	NOTEST	0	0	0	0	1	1	no
ENSBTAG00000047371	-	1:42308633-42309643	low	high	NOTEST	0	0	0	0	1	1	no
ENSBTAG00000044603	U6	1:42315900-42316003	low	high	NOTEST	0	0	0	0	1	1	no
ENSBTAG00000037820	-	1:42358222-42359149	low	high	NOTEST	0	0	0	0	1	1	no
ENSBTAG00000027782	-	1:42420005-42420968	low	high	NOTEST	0.0829311	0.0165459	-2.32544	0	1	1	no
ENSBTAG00000020996	CLDND1	1:42451744-42459005	low	high	OK	38.899	41.5176	0.0939905	0.171772	0.54915	0.894072	no
ENSBTAG00000020997	GPR15	1:42468326-42469403	low	high	OK	27.4809	37.0516	0.431106	0.650649	0.0304	0.401799	no
ENSBTAG00000028582	U1	1:42481846-42482009	low	high	NOTEST	0	0	0	0	1	1	no
ENSBTAG00000004124	CPOX	1:42518055-42531538	low	high	OK	6.33029	7.48345	0.241432	0.318047	0.2752	0.755477	no
ENSBTAG00000044934	SNORA68	1:42547014-42547151	low	high	NOTEST	0	0	0	0	1	1	no
ENSBTAG00000023666	-	1:42566822-42571545	low	high	OK	16.7822	25.9714	0.62999	0.776557	0.0107	0.264611	no
ENSBTAG00000004471	ST3GAL6	1:42678532-42742169	low	high	OK	24.5791	26.7426	0.121704	0.233193	0.43065	0.836455	no
ENSBTAG00000014889	DCBLD2	1:42743865-42802957	low	high	OK	2.05399	1.94851	-0.0760622	-0.0740115	0.7995	0.966064	no
ENSBTAG00000013662	COL8A1	1:43541935-43717619	low	high	NOTEST	0.00680585	0.00746813	0.133972	0	1	1	no
ENSBTAG00000013663	CMSS1	1:43730027-44124279	low	high	OK	2.90408	3.77925	0.380021	0.231362	0.4153	0.830226	no
ENSBTAG00000013664	FILIP1L	1:43730027-44124279	low	high	NOTEST	0.778417	0.948487	0.285085	0	1	1	no
ENSBTAG00000013667	TMEM30C	1:44127067-44151800	low	high	NOTEST	0.106016	0.0584932	-0.857941	0	1	1	no
ENSBTAG00000015010	TBC1D23	1:44199314-44254410	low	high	OK	22.0641	28.8999	0.389365	0.670134	0.02205	0.354078	no
ENSBTAG00000004833	NIT2	1:44261476-44281308	low	high	OK	20.8758	20.5421	-0.0232429	-0.0336686	0.90495	0.985171	no
ENSBTAG00000014302	TOMM70A	1:44294567-44331743	low	high	OK	29.9908	29.574	-0.0201872	-0.0362494	0.90265	0.984546	no
ENSBTAG00000034442	LNP1	1:44332310-44372624	low	high	NOTEST	1.05866	0.669361	-0.661387	0	1	1	no
ENSBTAG00000045333	U6	1:44332310-44372624	low	high	NOTEST	0	0	0	0	1	1	no
ENSBTAG00000013321	-	1:44393264-44490892	low	high	NOTEST	0.0127182	0.024928	0.970871	0	1	1	no
ENSBTAG00000013806	EFHB	1:44647590-44712979	low	high	OK	2.79395	3.56733	0.352541	0.431963	0.1502	0.647989	no
ENSBTAG00000046385	RAB5A	1:44747455-44754528	low	high	OK	38.8445	45.0425	0.213577	0.357188	0.222	0.71377	no
ENSBTAG00000004061	PP2D1	1:44755393-44770677	low	high	NOTEST	0.786329	0.820833	0.0619561	0	1	1	no
ENSBTAG00000000746	PCAF	1:44857814-44928998	low	high	OK	27.6522	36.099	0.384566	0.680918	0.01795	0.324751	no
ENSBTAG00000000752	SGOL1	1:44947708-44965530	low	high	NOTEST	1.19786	1.35079	0.173349	0	1	1	no
ENSBTAG00000004538	PRDM9	1:45021273-45078993	low	high	OK	1.96784	2.0223	0.0393848	0.0367718	0.89945	0.984546	no
ENSBTAG00000047076	-	1:45091052-45091460	low	high	NOTEST	0	0.0529707	inf	0	1	1	no
ENSBTAG00000004459	-	1:45281218-45394335	low	high	NOTEST	0	0.0189127	inf	0	1	1	no
ENSBTAG00000012140	GPR128	1:45415065-45478330	low	high	NOTEST	0	0	0	0	1	1	no
ENSBTAG00000016363	TFG	1:45489051-45521372	low	high	OK	21.7465	23.0386	0.0832721	0.140742	0.62095	0.922136	no
ENSBTAG00000048157	-	1:45522504-45642829	low	high	NOTEST	0.0810428	0.0197342	-2.03799	0	1	1	no
ENSBTAG00000026836	ABI3BP	1:45667460-45822623	low	high	NOTEST	0.0301228	0.024932	-0.272854	0	1	1	no
ENSBTAG00000015662	IMPG2	1:46088713-46161410	low	high	OK	3.58799	4.46376	0.315086	0.434174	0.13945	0.634225	no
ENSBTAG00000016932	SENP7	1:46162637-46317067	low	high	OK	8.80851	10.2145	0.213649	0.364589	0.21205	0.707407	no
ENSBTAG00000018731	FAM172A	1:46322717-46323776	low	high	OK	6.47252	7.88835	0.285396	0.30249	0.31825	0.785728	no
ENSBTAG00000024027	TRMT10C	1:46339131-46343357	low	high	OK	10.4981	12.5759	0.260528	0.369784	0.2178	0.712569	no
ENSBTAG00000015069	PCNP	1:46355782-46370616	low	high	OK	47.5223	49.5943	0.0615704	0.114553	0.7014	0.944283	no
ENSBTAG00000013460	ZBTB11	1:46382670-46412050	low	high	OK	25.8234	30.295	0.230399	0.428026	0.149	0.646122	no
ENSBTAG00000013461	RPL24	1:46415222-46420721	low	high	OK	1960.79	1822.95	-0.105159	-0.169842	0.54555	0.892621	no
ENSBTAG00000013464	CEP97	1:46431093-46452391	low	high	OK	3.16304	3.84689	0.282381	0.357357	0.22125	0.71332	no
ENSBTAG00000013465	NXPE3	1:46464508-46518744	low	high	OK	21.3643	26.1395	0.291031	0.498733	0.08365	0.54262	no
ENSBTAG00000010987	MAIL	1:46543384-46554479	low	high	OK	15.7774	18.2588	0.210739	0.371254	0.2198	0.712713	no
ENSBTAG00000045162	U6	1:46562373-46562479	low	high	NOTEST	0	0	0	0	1	1	no
ENSBTAG00000024806	-	1:47006455-47007062	low	high	NOTEST	0	0	0	0	1	1	no
ENSBTAG00000047093	-	1:47062524-47063840	low	high	NOTEST	0.0197162	0.0478956	1.28051	0	1	1	no
ENSBTAG00000044510	SNORA18	1:47097434-47097548	low	high	NOTEST	0	0	0	0	1	1	no
ENSBTAG00000003666	ZPLD1	1:47253804-47305082	low	high	NOTEST	0.158019	0.00983347	-4.00625	0	1	1	no
ENSBTAG00000038252	-	1:47898424-47898483	low	high	NOTEST	0	0	0	0	1	1	no
ENSBTAG00000000088	ALCAM	1:50332271-50558841	low	high	OK	4.12141	5.2604	0.352037	0.415311	0.1516	0.649062	no
ENSBTAG00000013057	CBLB	1:50659369-50880121	low	high	OK	5.5213	5.78648	0.0676778	0.0938111	0.7503	0.954538	no
ENSBTAG00000005414	-	1:51022815-51023423	low	high	OK	29.9376	32.6651	0.125789	0.161188	0.58265	0.905348	no
ENSBTAG00000045897	-	1:51289616-51289708	low	high	NOTEST	0	0	0	0	1	1	no
ENSBTAG00000047234	-	1:51727650-51727765	low	high	NOTEST	0	0	0	0	1	1	no
ENSBTAG00000045335	bta-mir-2286	1:52194905-52194979	low	high	NOTEST	0	0	0	0	1	1	no
ENSBTAG00000046313	CCDC54	1:52363680-52364911	low	high	NOTEST	0	0	0	0	1	1	no
ENSBTAG00000039575	5S_rRNA	1:52383026-52383141	low	high	NOTEST	0	0	0	0	1	1	no
ENSBTAG00000006893	BBX	1:52548840-52841455	low	high	OK	7.06114	9.9671	0.497272	0.797388	0.00805	0.23199	no
ENSBTAG00000003585	CD47	1:53103995-53169038	low	high	OK	115.018	148.136	0.365059	0.669656	0.02955	0.396704	no
ENSBTAG00000005787	IFT57	1:53295476-53368940	low	high	OK	4.80464	4.89087	0.0256624	0.0300266	0.91825	0.986447	no
ENSBTAG00000018397	HHLA2	1:53510438-53521247	low	high	NOTEST	0.0349522	0.166628	2.25318	0	1	1	no
ENSBTAG00000018399	MYH15	1:53530574-53687569	low	high	NOTEST	0.0505722	0.0261045	-0.954044	0	1	1	no
ENSBTAG00000017140	KIAA1524	1:53727495-53754034	low	high	OK	3.14628	3.14873	0.00112111	0.00133679	0.9971	0.999655	no
ENSBTAG00000006158	DZIP3	1:53768325-53884123	low	high	NOTEST	1.61561	1.42148	-0.184692	0	1	1	no
ENSBTAG00000047012	-	1:53913504-53913597	low	high	NOTEST	0	0	0	0	1	1	no
ENSBTAG00000000183	TRAT1	1:53995475-54043198	low	high	OK	24.1395	25.3185	0.0687977	0.122772	0.6669	0.933332	no
ENSBTAG00000015475	MORC1	1:54140525-54305154	low	high	NOTEST	0	0	0	0	1	1	no
ENSBTAG00000044520	U6	1:54406682-54406783	low	high	NOTEST	0	0	0	0	1	1	no
ENSBTAG00000020460	DPPA2	1:54481398-54490989	low	high	NOTEST	0	0	0	0	1	1	no
ENSBTAG00000038103	-	1:54509506-54516574	low	high	NOTEST	0	0	0	0	1	1	no
ENSBTAG00000022275	RPL10	1:54649605-54650250	low	high	NOTEST	0	0	0	0	1	1	no
ENSBTAG00000000609	-	1:54654215-54654795	low	high	NOTEST	0.845115	0.291388	-1.5362	0	1	1	no
ENSBTAG00000042390	U6	1:55636974-55637080	low	high	NOTEST	0	0	0	0	1	1	no
ENSBTAG00000045855	-	1:55802105-55802433	low	high	NOTEST	0	0	0	0	1	1	no
ENSBTAG00000033360	-	1:55872820-55873459	low	high	NOTEST	0.0594762	0	#NAME?	0	1	1	no
ENSBTAG00000045820	-	1:56028466-56029112	low	high	NOTEST	0	0	0	0	1	1	no
ENSBTAG00000038651	-	1:56164103-56165929	low	high	NOTEST	0	0	0	0	1	1	no
ENSBTAG00000013769	PVRL3	1:56353744-56378308	low	high	NOTEST	0.0338691	0.0403735	0.253437	0	1	1	no
ENSBTAG00000014441	CD96	1:56722580-56818961	low	high	OK	27.2232	30.4189	0.160131	0.282946	0.34885	0.80145	no
ENSBTAG00000046637	ZBED2	1:56722580-56818961	low	high	NOTEST	0.0221206	0.0193716	-0.19145	0	1	1	no
ENSBTAG00000012646	PLCXD2	1:56844454-56894475	low	high	NOTEST	1.0784	1.09377	0.0204106	0	1	1	no
ENSBTAG00000001209	PHLDB2	1:57054878-57145880	low	high	NOTEST	0.0318039	0.0153592	-1.0501	0	1	1	no
ENSBTAG00000004601	ABHD10	1:57156325-57169463	low	high	OK	13.3882	13.9034	0.0544769	0.0742191	0.80085	0.966064	no
ENSBTAG00000047422	-	1:57170509-57170617	low	high	NOTEST	0	0	0	0	1	1	no
ENSBTAG00000004599	TAGLN3	1:57178553-57192433	low	high	NOTEST	0.104247	0.0566874	-0.878909	0	1	1	no
ENSBTAG00000015065	TMPRSS7	1:57213903-57268918	low	high	NOTEST	0	0	0	0	1	1	no
ENSBTAG00000016554	C3orf52	1:57279553-57319747	low	high	NOTEST	0.515742	0.0728939	-2.82278	0	1	1	no
ENSBTAG00000016556	GCSAM	1:57326874-57340896	low	high	OK	9.72024	10.2951	0.0828954	0.0830274	0.7833	0.962157	no
ENSBTAG00000019332	SLC9C1	1:57360422-57501871	low	high	NOTEST	0.00836865	0.0187526	1.16403	0	1	1	no
ENSBTAG00000033319	CD200	1:57568529-57591076	low	high	OK	4.62282	4.29415	-0.106402	-0.101399	0.7359	0.95235	no
ENSBTAG00000011871	BTLA	1:57672615-57701243	low	high	OK	13.9506	16.8562	0.272954	0.339964	0.2579	0.737868	no
ENSBTAG00000009084	ATG3	1:57752208-57786798	low	high	OK	76.828	83.3529	0.117601	0.218797	0.4565	0.852291	no
ENSBTAG00000009085	SLC35A5	1:57786941-57807544	low	high	OK	39.5172	42.1517	0.0931112	0.174031	0.5602	0.8981	no
ENSBTAG00000010793	CCDC80	1:57819992-57855630	low	high	NOTEST	0.494614	0.342861	-0.528682	0	1	1	no
ENSBTAG00000040144	-	1:58015563-58028842	low	high	OK	2.28894	2.92319	0.352862	0.245018	0.36035	0.80875	no
ENSBTAG00000001235	CD200R1	1:58085013-58125875	low	high	OK	16.7172	19.3871	0.213763	0.353381	0.2208	0.713146	no
ENSBTAG00000006534	GTPBP8	1:58152816-58166584	low	high	OK	2.41518	2.57548	0.0927094	0.0751117	0.7961	0.965357	no
ENSBTAG00000005723	C3orf17	1:58170477-58185755	low	high	OK	6.40472	5.79498	-0.144331	-0.174848	0.54505	0.89229	no
ENSBTAG00000000242	-	1:58243448-58244153	low	high	NOTEST	1.26481	1.18973	-0.0882837	0	1	1	no
ENSBTAG00000013909	BOC	1:58428031-58464999	low	high	NOTEST	0.0831528	0.119152	0.518972	0	1	1	no
ENSBTAG00000013920	WDR52	1:58469278-58575453	low	high	NOTEST	1.16964	1.17932	0.011895	0	1	1	no
ENSBTAG00000013937	SPICE1	1:58585566-58643594	low	high	OK	11.456	10.8843	-0.0738559	-0.121744	0.677	0.936201	no
ENSBTAG00000013292	SIDT1	1:58705508-58772084	low	high	OK	17.8409	18.8482	0.0792374	0.100803	0.72635	0.951241	no
ENSBTAG00000042593	U6	1:58705508-58772084	low	high	NOTEST	0	0	0	0	1	1	no
ENSBTAG00000021000	KIAA2018	1:58790853-58811091	low	high	OK	2.3723	3.03692	0.356321	0.498263	0.0939	0.567759	no
ENSBTAG00000007784	NAA50	1:58847732-58879203	low	high	OK	15.7738	17.2467	0.128794	0.219917	0.4477	0.847782	no
ENSBTAG00000002703	ATP6V1A	1:58880057-58940217	low	high	OK	22.0451	25.7435	0.223754	0.415277	0.1693	0.66938	no
ENSBTAG00000004971	GRAMD1C	1:58963949-59063256	low	high	OK	7.52342	9.2645	0.300324	0.421347	0.15525	0.654317	no
ENSBTAG00000023550	-	1:58963949-59063256	low	high	NOTEST	0.130692	0.0414538	-1.65659	0	1	1	no
ENSBTAG00000044668	U6	1:58963949-59063256	low	high	NOTEST	0	0	0	0	1	1	no
ENSBTAG00000004974	ZDHHC23	1:59064066-59074350	low	high	OK	3.06316	3.15165	0.0410833	0.0389917	0.8905	0.981808	no
ENSBTAG00000004975	KIAA1407	1:59082216-59180031	low	high	NOTEST	0.990929	1.02167	0.0440826	0	1	1	no
ENSBTAG00000004977	QTRTD1	1:59180322-59203327	low	high	OK	2.37091	2.58575	0.125139	0.109734	0.70995	0.945463	no
ENSBTAG00000042839	U6	1:59234430-59234537	low	high	NOTEST	0	0	0	0	1	1	no
ENSBTAG00000002132	DRD3	1:59297290-59344117	low	high	NOTEST	0	0	0	0	1	1	no
ENSBTAG00000011921	TIGIT	1:59371393-59387525	low	high	OK	5.49022	6.30603	0.199869	0.186832	0.52735	0.882893	no
ENSBTAG00000036373	bta-mir-568	1:59398272-59398366	low	high	NOTEST	0	0	0	0	1	1	no
ENSBTAG00000011928	ZBTB20	1:59420221-59721760	low	high	NOTEST	0.773011	0.647934	-0.254641	0	1	1	no
ENSBTAG00000006451	GAP43	1:60856307-60957246	low	high	NOTEST	0	0	0	0	1	1	no
ENSBTAG00000044343	7SK	1:61585761-61585985	low	high	NOTEST	0	0	0	0	1	1	no
ENSBTAG00000046931	-	1:61772398-61772809	low	high	NOTEST	0	0	0	0	1	1	no
ENSBTAG00000040393	-	1:62162948-62171172	low	high	NOTEST	0	0	0	0	1	1	no
ENSBTAG00000046854	-	1:62392320-62392881	low	high	NOTEST	0.933814	0.819392	-0.188581	0	1	1	no
ENSBTAG00000045704	IGSF11	1:64357121-64488105	low	high	NOTEST	0	0.0128781	inf	0	1	1	no
ENSBTAG00000014157	C3orf30	1:64552515-64557030	low	high	NOTEST	0	0.00861492	inf	0	1	1	no
ENSBTAG00000009014	UPK1B	1:64576862-64605857	low	high	NOTEST	0.0404261	0.045308	0.164476	0	1	1	no
ENSBTAG00000001390	B4GALT4	1:64614355-64645167	low	high	OK	16.0554	17.4932	0.123736	0.203944	0.47785	0.86198	no
ENSBTAG00000000210	ARHGAP31	1:64747664-64795985	low	high	OK	4.98484	5.52718	0.148999	0.224588	0.4393	0.84195	no
ENSBTAG00000000213	TMEM39A	1:64806555-64835591	low	high	OK	12.3975	13.6054	0.134122	0.195841	0.50895	0.873216	no
ENSBTAG00000008562	POGLUT1	1:64841653-64865032	low	high	OK	5.32491	5.76508	0.114583	0.150164	0.6086	0.916547	no
ENSBTAG00000012581	TIMMDC1	1:64870748-64891029	low	high	OK	7.51348	7.94877	0.0812489	0.0929355	0.7391	0.953498	no
ENSBTAG00000018059	CD80	1:64897607-64919556	low	high	OK	31.0729	43.6138	0.489126	0.777187	0.0087	0.236233	no
ENSBTAG00000009391	ADPRH	1:64933573-64937122	low	high	OK	11.0393	12.5399	0.183873	0.224424	0.45255	0.850262	no
ENSBTAG00000009392	PLA1A	1:64945860-64976251	low	high	OK	2.78231	3.22475	0.212902	0.222945	0.4433	0.844035	no
ENSBTAG00000005604	POPDC2	1:65002247-65014687	low	high	NOTEST	0.0124568	0.0208431	0.742637	0	1	1	no
ENSBTAG00000002182	COX17	1:65024152-65031968	low	high	OK	241.445	198.802	-0.280362	-0.473324	0.09935	0.578595	no
ENSBTAG00000001293	MAATS1	1:65050470-65144504	low	high	NOTEST	0.546935	0.592748	0.116051	0	1	1	no
ENSBTAG00000044376	SNORA31	1:65144680-65144802	low	high	NOTEST	0	0	0	0	1	1	no
ENSBTAG00000019557	NR1I2	1:65205810-65238596	low	high	NOTEST	0.0472084	0.0193627	-1.28577	0	1	1	no
ENSBTAG00000040597	GSK3B	1:65265656-65292980	low	high	OK	14.0369	12.3007	-0.19048	-0.187119	0.52525	0.882004	no
ENSBTAG00000048057	GSK3B	1:65310825-65462923	low	high	OK	14.5264	17.3599	0.257084	0.355611	0.23065	0.721666	no
ENSBTAG00000001464	GPR156	1:65541497-65620536	low	high	NOTEST	0.00415692	0.0194186	2.22385	0	1	1	no
ENSBTAG00000033170	LRRC58	1:65680765-65700685	low	high	OK	4.55302	6.15621	0.435219	0.48177	0.09415	0.567759	no
ENSBTAG00000022155	FSTL1	1:65742632-65802423	low	high	OK	3.0759	4.03191	0.390454	0.38056	0.1963	0.697375	no
ENSBTAG00000015892	NDUFB4	1:65922481-65928617	low	high	OK	115.086	120.947	0.0716574	0.120382	0.6748	0.935461	no
ENSBTAG00000015895	HGD	1:65942079-65984708	low	high	NOTEST	0.110069	0.0423216	-1.37894	0	1	1	no
ENSBTAG00000015898	RABL3	1:65992474-66037857	low	high	OK	8.47402	9.58361	0.177522	0.209222	0.4852	0.866036	no
ENSBTAG00000016848	GTF2E1	1:66042805-66070880	low	high	OK	5.28789	5.00983	-0.0779287	-0.0929377	0.74255	0.954017	no
ENSBTAG00000045436	SNORA70	1:66042805-66070880	low	high	NOTEST	0	0	0	0	1	1	no
ENSBTAG00000001918	STXBP5L	1:66213611-66537723	low	high	NOTEST	0	0.00875284	inf	0	1	1	no
ENSBTAG00000001920	POLQ	1:66552010-66659954	low	high	NOTEST	0.486575	0.641051	0.397778	0	1	1	no
ENSBTAG00000002273	ARGFX	1:66694545-66696538	low	high	NOTEST	0	0	0	0	1	1	no
ENSBTAG00000014508	FBXO40	1:66712456-66717255	low	high	OK	3.55397	4.08373	0.200455	0.235429	0.43425	0.838624	no
ENSBTAG00000001009	HCLS1	1:66720536-66754184	low	high	OK	126.157	128.368	0.0250706	0.0479032	0.8714	0.97608	no
ENSBTAG00000008862	GOLGB1	1:66759935-66823420	low	high	OK	10.8879	11.7501	0.109945	0.20291	0.48125	0.864362	no
ENSBTAG00000013069	IQCB1	1:66854941-66900462	low	high	OK	3.93784	5.11022	0.375981	0.472764	0.10505	0.586403	no
ENSBTAG00000013070	EAF2	1:66900638-66956302	low	high	OK	17.5641	18.3936	0.0665738	0.0976447	0.74455	0.954017	no
ENSBTAG00000033166	SLC15A2	1:66968006-67009449	low	high	NOTEST	0.0830537	0.0639524	-0.377046	0	1	1	no
ENSBTAG00000001442	-	1:67036690-67046927	low	high	NOTEST	0.0387737	0.0343512	-0.174717	0	1	1	no
ENSBTAG00000004705	ILDR1	1:67082114-67116669	low	high	NOTEST	0.679745	0.820384	0.271306	0	1	1	no
ENSBTAG00000013118	CD86	1:67144110-67210848	low	high	OK	15.9312	19.9865	0.327173	0.57379	0.05635	0.483742	no
ENSBTAG00000003865	CASR	1:67255523-67344655	low	high	NOTEST	0.112301	0.0517054	-1.11898	0	1	1	no
ENSBTAG00000045101	7SK	1:67363712-67363923	low	high	NOTEST	0	0	0	0	1	1	no
ENSBTAG00000014133	-	1:67371545-67372112	low	high	NOTEST	0	0	0	0	1	1	no
ENSBTAG00000010688	CSTA	1:67373083-67383963	low	high	NOTEST	0	0	0	0	1	1	no
ENSBTAG00000011138	CCDC58	1:67398384-67457625	low	high	OK	14.0416	12.2698	-0.194592	-0.168191	0.57665	0.903403	no
ENSBTAG00000011140	FAM162A	1:67398384-67457625	low	high	OK	34.2057	29.2343	-0.226574	-0.264918	0.3706	0.810852	no
ENSBTAG00000011143	KPNA1	1:67476526-67545097	low	high	OK	29.527	35.9734	0.284893	0.525813	0.078	0.530822	no
ENSBTAG00000042660	U6	1:67476526-67545097	low	high	NOTEST	0	0	0	0	1	1	no
ENSBTAG00000009933	DTX3L	1:67559267-67597019	low	high	OK	35.8869	46.9491	0.38764	0.46215	0.13455	0.627383	no
ENSBTAG00000021791	PARP9	1:67559267-67597019	low	high	OK	38.4318	47.6023	0.308731	0.403684	0.1646	0.662864	no
ENSBTAG00000016656	PARP14	1:67613091-67659266	low	high	OK	36.6562	47.8986	0.385927	0.720696	0.01605	0.315776	no
ENSBTAG00000005066	HSPBAP1	1:67664798-67720894	low	high	OK	8.48875	7.30657	-0.216357	-0.294067	0.31895	0.786244	no
ENSBTAG00000005071	DIRC2	1:67722241-67810789	low	high	OK	3.11713	4.12729	0.404975	0.450533	0.1334	0.626496	no
ENSBTAG00000018765	SEMA5B	1:67840124-67878028	low	high	NOTEST	0.253136	0.173423	-0.545612	0	1	1	no
ENSBTAG00000018877	PDIA5	1:68012077-68101852	low	high	OK	19.4943	18.8946	-0.0450786	-0.0731454	0.80295	0.966259	no
ENSBTAG00000014797	SEC22A	1:68170571-68232640	low	high	NOTEST	1.14637	1.29633	0.17736	0	1	1	no
ENSBTAG00000018777	ADCY5	1:68263140-68420954	low	high	NOTEST	0	0	0	0	1	1	no
ENSBTAG00000043908	7SK	1:68263140-68420954	low	high	NOTEST	0	0	0	0	1	1	no
ENSBTAG00000044318	5S_rRNA	1:68426381-68426496	low	high	NOTEST	0	0	0	0	1	1	no
ENSBTAG00000023607	PTPLB	1:68464486-68550787	low	high	OK	17.6971	22.1183	0.321728	0.439252	0.1376	0.631896	no
ENSBTAG00000023608	-	1:68577105-68577418	low	high	NOTEST	0	0	0	0	1	1	no
ENSBTAG00000014567	MYLK	1:68580143-68667822	low	high	NOTEST	0.378364	0.661396	0.805741	0	1	1	no
ENSBTAG00000000566	CCDC14	1:68895326-68937081	low	high	OK	2.54718	2.49382	-0.0305485	-0.0359023	0.90655	0.985184	no
ENSBTAG00000006947	ROPN1	1:68954524-68989623	low	high	NOTEST	0	0	0	0	1	1	no
ENSBTAG00000044700	U4	1:68954524-68989623	low	high	NOTEST	0	0	0	0	1	1	no
ENSBTAG00000002640	KALRN	1:69248612-69724961	low	high	NOTEST	0.143872	0.175056	0.283034	0	1	1	no
ENSBTAG00000045961	-	1:69248612-69724961	low	high	NOTEST	0	0	0	0	1	1	no
ENSBTAG00000046935	-	1:69248612-69724961	low	high	NOTEST	0	0	0	0	1	1	no
ENSBTAG00000013727	UMPS	1:69732777-69782823	low	high	OK	16.5385	16.1658	-0.0328907	-0.0515388	0.85945	0.974147	no
ENSBTAG00000013755	ITGB5	1:69801843-69899676	low	high	OK	1.87187	2.52165	0.429888	0.425024	0.14615	0.643076	no
ENSBTAG00000010382	MUC13	1:69935162-69961881	low	high	NOTEST	0.725293	0.775689	0.0969153	0	1	1	no
ENSBTAG00000021396	HEG1	1:70027329-70106415	low	high	OK	4.82106	5.75872	0.256396	0.379017	0.1791	0.682038	no
ENSBTAG00000000496	SLC12A8	1:70126991-70250895	low	high	NOTEST	1.534	1.31304	-0.224391	0	1	1	no
ENSBTAG00000040031	ZNF148	1:70287256-70382437	low	high	OK	9.60372	10.1039	0.0732412	0.132934	0.66005	0.931312	no
ENSBTAG00000011383	SNX4	1:70504977-70557887	low	high	OK	17.5264	20.6689	0.237932	0.410377	0.1646	0.662864	no
ENSBTAG00000006471	OSBPL11	1:70573619-70664027	low	high	OK	7.93804	8.07081	0.0239321	0.0377486	0.8985	0.984546	no
ENSBTAG00000003383	-	1:70697539-70698145	low	high	NOTEST	0	0.0166503	inf	0	1	1	no
ENSBTAG00000044172	LMLN	1:70742635-70784188	low	high	NOTEST	0.982945	1.17226	0.254114	0	1	1	no
ENSBTAG00000045455	U6	1:70786713-70786824	low	high	NOTEST	0	0	0	0	1	1	no
ENSBTAG00000014208	RPL35A	1:70788696-70792140	low	high	OK	4213.62	4169.9	-0.0150458	-0.0231736	0.93445	0.990037	no
ENSBTAG00000018025	IQCG	1:70792451-70838105	low	high	NOTEST	0.995207	0.917178	-0.117794	0	1	1	no
ENSBTAG00000032839	LRCH3	1:70845569-70947214	low	high	OK	4.28791	5.00109	0.221966	0.285515	0.3427	0.798475	no
ENSBTAG00000042610	snoU2-30	1:70845569-70947214	low	high	NOTEST	0	0	0	0	1	1	no
ENSBTAG00000043376	snoU2_19	1:70845569-70947214	low	high	NOTEST	0	0	0	0	1	1	no
ENSBTAG00000014874	FYTTD1	1:70954510-70984201	low	high	OK	13.4616	16.3053	0.276494	0.394403	0.18825	0.690804	no
ENSBTAG00000001890	KIAA0226	1:70996326-71044754	low	high	OK	5.79536	7.89826	0.446635	0.648238	0.02925	0.395181	no
ENSBTAG00000032819	MUC20	1:71072050-71085633	low	high	NOTEST	0.00472977	0.00647305	0.452675	0	1	1	no
ENSBTAG00000014721	MUC4	1:71095993-71119991	low	high	NOTEST	0.00417916	0.00741436	0.827109	0	1	1	no
ENSBTAG00000021364	BT.64988	1:71207394-71230157	low	high	OK	43.2308	40.3085	-0.100977	-0.192947	0.5175	0.878631	no
ENSBTAG00000032719	TFRC	1:71260067-71280648	low	high	OK	6.37874	6.33369	-0.0102249	-0.0139964	0.95815	0.992593	no
ENSBTAG00000021515	ZDHHC19	1:71396753-71409483	low	high	OK	2.00818	2.39361	0.253303	0.199788	0.47565	0.861143	no
ENSBTAG00000012347	SLC51A	1:71417009-71484412	low	high	NOTEST	0.0255869	0.062311	1.28408	0	1	1	no
ENSBTAG00000016979	PCYT1A	1:71417009-71484412	low	high	OK	3.35205	4.99377	0.575086	0.646355	0.0304	0.401799	no
ENSBTAG00000032684	TCTEX1D2	1:71489284-71516789	low	high	OK	13.3509	14.011	0.0696176	0.0788575	0.7766	0.960334	no
ENSBTAG00000040161	-	1:71521907-71529868	low	high	OK	2.67648	4.61902	0.787248	0.594574	0.05345	0.476989	no
ENSBTAG00000007577	UBXN7	1:71542375-71573340	low	high	OK	10.4168	14.738	0.500635	0.755248	0.00815	0.232182	no
ENSBTAG00000013317	RNF168	1:71629578-71653254	low	high	OK	10.7717	12.9992	0.271167	0.43478	0.1298	0.618972	no
ENSBTAG00000013319	MGC152484	1:71654673-71661825	low	high	NOTEST	0.0247699	0.0177267	-0.482668	0	1	1	no
ENSBTAG00000014660	WDR53	1:71697276-71709973	low	high	OK	10.3276	13.4835	0.384686	0.509251	0.08235	0.54035	no
ENSBTAG00000006388	FBXO45	1:71710367-71721053	low	high	OK	1.2647	1.63782	0.372982	0.2441	0.4067	0.828557	no
ENSBTAG00000009614	LRRC33	1:71765080-71791874	low	high	OK	74.3802	75.1789	0.0154087	0.0297414	0.91765	0.986447	no
ENSBTAG00000013192	CEP19	1:71834224-71839862	low	high	OK	7.44418	8.11116	0.123795	0.16681	0.56505	0.900265	no
ENSBTAG00000048195	PIGX	1:71840197-71862076	low	high	OK	8.36551	9.49794	0.183162	0.218387	0.47385	0.861143	no
ENSBTAG00000038422	-	1:71867088-71952257	low	high	NOTEST	0.388473	0.177565	-1.12947	0	1	1	no
ENSBTAG00000047856	PAK2	1:71867088-71952257	low	high	OK	36.6608	46.0846	0.330046	0.586034	0.0477	0.463991	no
ENSBTAG00000032674	SENP5	1:71980543-72010052	low	high	OK	7.77735	8.51084	0.130023	0.194548	0.5166	0.878207	no
ENSBTAG00000008873	NCBP2	1:72014191-72020012	low	high	OK	53.3301	54.9569	0.0433519	0.0757317	0.79135	0.965357	no
ENSBTAG00000011659	PIGZ	1:72024794-72028847	low	high	NOTEST	0.0809388	0.113397	0.486474	0	1	1	no
ENSBTAG00000002998	MFI2	1:72086118-72109936	low	high	NOTEST	0.0286696	0.055924	0.963943	0	1	1	no
ENSBTAG00000020378	DLG1	1:72122239-72297319	low	high	OK	4.40378	5.38117	0.289178	0.382724	0.19495	0.696265	no
ENSBTAG00000045354	ACA64	1:72122239-72297319	low	high	NOTEST	0	0	0	0	1	1	no
ENSBTAG00000043278	U6	1:72350841-72350948	low	high	NOTEST	0	0	0	0	1	1	no
ENSBTAG00000048225	-	1:72476819-72477521	low	high	NOTEST	0	0	0	0	1	1	no
ENSBTAG00000039659	-	1:72540581-72540720	low	high	NOTEST	0	0	0	0	1	1	no
ENSBTAG00000000448	BDH1	1:72572940-72608810	low	high	OK	2.84016	2.27423	-0.320589	-0.296887	0.3074	0.776927	no
ENSBTAG00000023600	APOD	1:72670962-72684269	low	high	NOTEST	0.375888	0.149981	-1.32552	0	1	1	no
ENSBTAG00000006724	PPP1R2	1:72708756-72726620	low	high	OK	20.5995	26.3679	0.356172	0.506367	0.09185	0.563337	no
ENSBTAG00000003378	ACAP2	1:72758743-72926385	low	high	OK	20.0962	26.1185	0.378151	0.634962	0.0402	0.430566	no
ENSBTAG00000036946	U1	1:72758743-72926385	low	high	NOTEST	0	0	0	0	1	1	no
ENSBTAG00000014564	XXYLT1	1:72935317-73105267	low	high	OK	2.68279	2.10015	-0.353243	-0.280176	0.32765	0.787405	no
ENSBTAG00000044535	-	1:73230875-73230948	low	high	NOTEST	0	0	0	0	1	1	no
ENSBTAG00000008462	FAM43A	1:73468657-73469929	low	high	OK	8.1247	7.38085	-0.138528	-0.145053	0.62415	0.923252	no
ENSBTAG00000008461	LSG1	1:73484532-73507108	low	high	OK	15.4421	14.9995	-0.0419529	-0.0706317	0.8068	0.96651	no
ENSBTAG00000002394	TMEM44	1:73516015-73559858	low	high	NOTEST	0.0528013	0.0647017	0.293231	0	1	1	no
ENSBTAG00000045117	bta-mir-2287	1:73566952-73567026	low	high	NOTEST	0	0	0	0	1	1	no
ENSBTAG00000013204	ATP13A3	1:73677700-73732431	low	high	OK	7.07984	9.20597	0.378853	0.595054	0.04435	0.448774	no
ENSBTAG00000013203	GP5	1:73740502-73776574	low	high	NOTEST	0.300963	0.281959	-0.0940974	0	1	1	no
ENSBTAG00000038600	LRRC15	1:73785483-73787238	low	high	NOTEST	0.00907079	0.0323604	1.83493	0	1	1	no
ENSBTAG00000032656	CPN2	1:73792743-73802039	low	high	NOTEST	0	0	0	0	1	1	no
ENSBTAG00000000569	HES1	1:73973532-73976720	low	high	OK	10.7251	11.5305	0.104463	0.129983	0.6466	0.928588	no
ENSBTAG00000048136	Metazoa_SRP	1:74377808-74378084	low	high	NOTEST	0	0	0	0	1	1	no
ENSBTAG00000019514	OPA1	1:74383827-74467298	low	high	OK	11.5087	11.4021	-0.0134353	-0.0223216	0.93785	0.990037	no
ENSBTAG00000016305	ATP13A4	1:74545918-74630220	low	high	NOTEST	0	0.017704	inf	0	1	1	no
ENSBTAG00000018657	ATP13A5	1:74689352-74769754	low	high	NOTEST	0.0347368	0.0209828	-0.727258	0	1	1	no
ENSBTAG00000035844	HRASLS	1:74777084-74793631	low	high	NOTEST	0.059962	0.0789056	0.396079	0	1	1	no
ENSBTAG00000005430	MB21D2	1:75220592-75222153	low	high	OK	5.66403	8.20228	0.534196	0.597834	0.04935	0.469477	no
ENSBTAG00000012413	-	1:75616650-75895219	low	high	NOTEST	0.155455	0.162137	0.0607083	0	1	1	no
ENSBTAG00000045796	-	1:75986736-75986831	low	high	NOTEST	0	0	0	0	1	1	no
ENSBTAG00000006945	CCDC50	1:76545413-76624452	low	high	OK	19.3588	23.542	0.282247	0.457119	0.11705	0.608567	no
ENSBTAG00000044148	UTS2B	1:76666303-76675855	low	high	NOTEST	0	0	0	0	1	1	no
ENSBTAG00000018703	OSTN	1:76685702-76721920	low	high	NOTEST	0.842974	1.20231	0.512252	0	1	1	no
ENSBTAG00000023593	GMNC	1:76996346-77001495	low	high	NOTEST	0	0	0	0	1	1	no
ENSBTAG00000006813	-	1:77092287-77092759	low	high	OK	3.79962	3.2504	-0.225237	-0.148009	0.61325	0.917712	no
ENSBTAG00000013205	IL1RAP	1:77198181-77343645	low	high	OK	3.8489	3.64411	-0.0788769	-0.0881075	0.77405	0.959817	no
ENSBTAG00000013456	TMEM207	1:77415803-77436583	low	high	NOTEST	0	0	0	0	1	1	no
ENSBTAG00000006494	CLDN16	1:77469356-77492294	low	high	NOTEST	0	0	0	0	1	1	no
ENSBTAG00000013148	CLDN1	1:77596385-77611958	low	high	NOTEST	0.0850869	0.0354902	-1.26152	0	1	1	no
ENSBTAG00000021025	LEPREL1	1:77752545-77932253	low	high	NOTEST	0.37327	0.24843	-0.587381	0	1	1	no
ENSBTAG00000015460	TP63	1:78012413-78283420	low	high	NOTEST	0.105486	0.143394	0.442928	0	1	1	no
ENSBTAG00000032538	TPRG1	1:78604072-78758431	low	high	NOTEST	0.00668368	0	#NAME?	0	1	1	no
ENSBTAG00000036372	bta-mir-28	1:79041609-79725431	low	high	NOTEST	0	0	0	0	1	1	no
ENSBTAG00000044001	LPP	1:79041609-79725431	low	high	NOTEST	1.46755	1.45953	-0.00790172	0	1	1	no
ENSBTAG00000001511	BCL6	1:80179481-80202388	low	high	OK	148.944	150.176	0.0118923	0.0211074	0.94065	0.990037	no
ENSBTAG00000003179	RTP2	1:80221897-80225631	low	high	NOTEST	0	0	0	0	1	1	no
ENSBTAG00000017312	SST	1:80250204-80251648	low	high	NOTEST	0	0	0	0	1	1	no
ENSBTAG00000032265	RTP4	1:80502600-80506904	low	high	OK	4.60363	4.70101	0.0302015	0.0355105	0.90645	0.985184	no
ENSBTAG00000012467	MASP1	1:80596923-80649363	low	high	NOTEST	0.00977312	0.00321122	-1.6057	0	1	1	no
ENSBTAG00000012706	RTP1	1:80673150-80675983	low	high	NOTEST	0.0246199	0	#NAME?	0	1	1	no
ENSBTAG00000044843	-	1:80673150-80675983	low	high	NOTEST	0	0	0	0	1	1	no
ENSBTAG00000010357	ST6GAL1	1:80788013-80830464	low	high	OK	40.0378	39.8765	-0.00582379	-0.00997941	0.9732	0.997002	no
ENSBTAG00000006872	-	1:80940146-80940854	low	high	NOTEST	0	0.0633359	inf	0	1	1	no
ENSBTAG00000019813	ADIPOQ	1:81005167-81018328	low	high	NOTEST	0.101083	0.0314829	-1.6829	0	1	1	no
ENSBTAG00000014727	RFC4	1:81043609-81057778	low	high	OK	7.76203	8.34536	0.10454	0.13046	0.6479	0.928751	no
ENSBTAG00000014724	EIF4A2	1:81057778-81064090	low	high	OK	210.75	264.105	0.325578	0.617974	0.0389	0.427457	no
ENSBTAG00000042475	SNORA63	1:81057778-81064090	low	high	OK	137.364	41.2172	-1.73669	-0.67321	0.25725	0.737843	no
ENSBTAG00000042702	SNORA4	1:81057778-81064090	low	high	NOTEST	0	0.894867	inf	0	1	1	no
ENSBTAG00000044311	SNORD2	1:81057778-81064090	low	high	NOTEST	0	0	0	0	1	1	no
ENSBTAG00000044788	SNORA81	1:81057778-81064090	low	high	NOTEST	0	0	0	0	1	1	no
ENSBTAG00000005122	KNG1	1:81097434-81121112	low	high	NOTEST	0	0	0	0	1	1	no
ENSBTAG00000001265	HRG	1:81127290-81135756	low	high	NOTEST	0	0	0	0	1	1	no
ENSBTAG00000017531	FETUB	1:81151205-81166512	low	high	NOTEST	0	0	0	0	1	1	no
ENSBTAG00000000522	AHSG	1:81202131-81209114	low	high	NOTEST	0	0.0393434	inf	0	1	1	no
ENSBTAG00000003151	DNAJB11	1:81234017-81252216	low	high	OK	28.2073	25.5922	-0.140364	-0.239338	0.4091	0.828705	no
ENSBTAG00000003143	TBCCD1	1:81256662-81279171	low	high	OK	5.58756	6.68905	0.259584	0.353166	0.2256	0.717885	no
ENSBTAG00000003140	CRYGS	1:81281007-81286776	low	high	OK	2.2367	1.80092	-0.312637	-0.189536	0.46815	0.857653	no
ENSBTAG00000005091	DGKG	1:81514491-81687453	low	high	NOTEST	0.890794	1.52714	0.777664	0	1	1	no
ENSBTAG00000014915	ETV5	1:81725702-81784999	low	high	NOTEST	0.867515	0.981523	0.178134	0	1	1	no
ENSBTAG00000011305	-	1:81844685-81864300	low	high	NOTEST	0.225212	0.461315	1.03447	0	1	1	no
ENSBTAG00000043831	5S_rRNA	1:81844685-81864300	low	high	NOTEST	0	0	0	0	1	1	no
ENSBTAG00000047841	-	1:81844685-81864300	low	high	NOTEST	0	0	0	0	1	1	no
ENSBTAG00000001697	TRA2B	1:81878690-81898384	low	high	OK	118.334	125.663	0.0866987	0.167621	0.56105	0.898608	no
ENSBTAG00000007666	IGF2BP2	1:81992397-82161528	low	high	NOTEST	0.0222287	0.0487626	1.13335	0	1	1	no
ENSBTAG00000001749	SENP2	1:82176393-82210749	low	high	OK	39.5107	43.8649	0.150823	0.285374	0.33915	0.794364	no
ENSBTAG00000001535	LIPH	1:82243014-82278080	low	high	NOTEST	0.00852906	0	#NAME?	0	1	1	no
ENSBTAG00000029106	5S_rRNA	1:82243014-82278080	low	high	NOTEST	0	0	0	0	1	1	no
ENSBTAG00000017115	TMEM41A	1:82285912-82294596	low	high	OK	11.443	11.3511	-0.011628	-0.0156447	0.95345	0.992267	no
ENSBTAG00000017103	MAP3K13	1:82301320-82426795	low	high	NOTEST	0.786565	0.910292	0.210764	0	1	1	no
ENSBTAG00000019625	EHHADH	1:82467816-82521151	low	high	OK	2.42959	2.43069	0.000657251	0.000676084	0.99795	0.99988	no
ENSBTAG00000007296	-	1:82549641-82550013	low	high	NOTEST	0	0	0	0	1	1	no
ENSBTAG00000005212	C3orf70	1:82573989-82694776	low	high	OK	2.9502	3.36176	0.188404	0.162327	0.5736	0.902597	no
ENSBTAG00000005209	VPS8	1:82706096-82987709	low	high	OK	6.02481	6.43184	0.094316	0.148631	0.61905	0.921445	no
ENSBTAG00000042639	U6	1:82706096-82987709	low	high	NOTEST	0	0	0	0	1	1	no
ENSBTAG00000019014	MAGEF1	1:83090389-83091984	low	high	OK	11.2035	12.1388	0.115667	0.160129	0.5927	0.908297	no
ENSBTAG00000005313	EPHB3	1:83202438-83244544	low	high	NOTEST	0.0281719	0.0283399	0.00857391	0	1	1	no
ENSBTAG00000008343	-	1:83316636-83318468	low	high	NOTEST	0	0	0	0	1	1	no
ENSBTAG00000046790	-	1:83341311-83342875	low	high	NOTEST	0	0	0	0	1	1	no
ENSBTAG00000002878	CHRD	1:83416531-83425904	low	high	NOTEST	0.0568702	0.125038	1.13663	0	1	1	no
ENSBTAG00000000476	THPO	1:83429599-83434371	low	high	NOTEST	0	0.0116592	inf	0	1	1	no
ENSBTAG00000040199	POLR2H	1:83437864-83442294	low	high	OK	33.4625	29.9123	-0.161804	-0.282391	0.32275	0.786479	no
ENSBTAG00000012284	CLCN2	1:83443168-83457221	low	high	NOTEST	0.214061	0.252115	0.236059	0	1	1	no
ENSBTAG00000012273	FAM131A	1:83457840-83464244	low	high	OK	5.39615	5.63528	0.0625584	0.0729145	0.801	0.966064	no
ENSBTAG00000012881	EIF4G1	1:83466846-83484338	low	high	OK	41.5881	41.5356	-0.00182321	-0.00349693	0.9893	0.998994	no
ENSBTAG00000042094	SNORD66	1:83466846-83484338	low	high	NOTEST	0	0	0	0	1	1	no
ENSBTAG00000005660	PSMD2	1:83491698-83501041	low	high	OK	44.2684	42.1965	-0.0691567	-0.132952	0.65385	0.930492	no
ENSBTAG00000005657	CAMK2N2	1:83507398-83539930	low	high	NOTEST	1.20276	1.37338	0.191383	0	1	1	no
ENSBTAG00000005658	ECE2	1:83507398-83539930	low	high	OK	4.93633	4.9971	0.0176524	0.0131691	0.96365	0.994287	no
ENSBTAG00000005652	ALG3	1:83540705-83546032	low	high	OK	12.758	10.3543	-0.301172	-0.377205	0.19375	0.695299	no
ENSBTAG00000040245	bta-mir-1224	1:83546312-83557613	low	high	NOTEST	0	0	0	0	1	1	no
ENSBTAG00000040399	VWA5B2	1:83546312-83557613	low	high	NOTEST	0.323632	0.297962	-0.119224	0	1	1	no
ENSBTAG00000006920	ABCF3	1:83573148-83580993	low	high	OK	20.5804	21.0214	0.0305876	0.0540411	0.8542	0.973768	no
ENSBTAG00000020106	AP2M1	1:83583027-83591912	low	high	OK	123.592	122.18	-0.0165697	-0.032135	0.91295	0.986132	no
ENSBTAG00000019336	DVL3	1:83595843-83609419	low	high	OK	14.5349	13.2425	-0.134346	-0.207381	0.4816	0.86456	no
ENSBTAG00000011414	EIF2B5	1:83616036-83625122	low	high	OK	42.3673	37.7318	-0.167171	-0.311346	0.29	0.767956	no
ENSBTAG00000040304	HTR3E	1:83643181-83648441	low	high	NOTEST	0.581459	0.654911	0.171622	0	1	1	no
ENSBTAG00000016624	HTR3C	1:83676970-83683796	low	high	NOTEST	0	0	0	0	1	1	no
ENSBTAG00000039011	HTR3D	1:83718072-83721672	low	high	NOTEST	0	0	0	0	1	1	no
ENSBTAG00000038131	ABCC5	1:83736247-83764147	low	high	OK	2.51974	2.34655	-0.102732	-0.100415	0.7282	0.951572	no
ENSBTAG00000017666	ABCC5	1:83765086-83817531	low	high	NOTEST	1.14494	1.14431	-0.000791626	0	1	1	no
ENSBTAG00000014460	PARL	1:83860273-83914710	low	high	OK	45.4356	44.9761	-0.014663	-0.025784	0.9287	0.98838	no
ENSBTAG00000014459	MAP6D1	1:83918060-83925285	low	high	OK	3.62438	3.41465	-0.0859962	-0.0907496	0.7624	0.957608	no
ENSBTAG00000014451	YEATS2	1:83927441-84030074	low	high	OK	5.94052	6.19601	0.060749	0.103103	0.7213	0.949973	no
ENSBTAG00000014449	-	1:84033059-84033889	low	high	NOTEST	0.11922	0.0993324	-0.263284	0	1	1	no
ENSBTAG00000017450	KLHL24	1:84062790-84095207	low	high	OK	9.91408	12.8814	0.377739	0.575066	0.0505	0.47129	no
ENSBTAG00000037951	KLHL6	1:84158815-84211374	low	high	OK	4.82909	6.0705	0.330065	0.404497	0.1741	0.674324	no
ENSBTAG00000042699	SNORA63	1:84254611-84254743	low	high	NOTEST	0	0	0	0	1	1	no
ENSBTAG00000046222	SNORA81	1:84255079-84255254	low	high	NOTEST	0	0.891199	inf	0	1	1	no
ENSBTAG00000047590	SNORA63	1:84255522-84255653	low	high	NOTEST	9.73174	3.15999	-1.62278	0	1	1	no
ENSBTAG00000010394	MCF2L2	1:84324176-84525526	low	high	NOTEST	1.20128	1.53375	0.352492	0	1	1	no
ENSBTAG00000010397	B3GNT5	1:84324176-84525526	low	high	OK	25.4072	27.5298	0.115759	0.19124	0.5186	0.879553	no
ENSBTAG00000032217	-	1:84324176-84525526	low	high	NOTEST	0.330244	0.182601	-0.854834	0	1	1	no
ENSBTAG00000006552	LAMP3	1:84536352-84560381	low	high	OK	74.3713	83.2431	0.162585	0.313452	0.2961	0.770814	no
ENSBTAG00000006548	MCCC1	1:84574882-84633174	low	high	OK	10.8308	10.1304	-0.0964478	-0.147507	0.6112	0.917394	no
ENSBTAG00000012797	DCUN1D1	1:84656318-84689038	low	high	OK	15.9488	17.0149	0.093353	0.129317	0.65785	0.931106	no
ENSBTAG00000000290	ATP11B	1:84722367-84818534	low	high	OK	16.2585	19.7031	0.27723	0.499584	0.0942	0.567759	no
ENSBTAG00000045138	7SK	1:85713138-85713217	low	high	NOTEST	0	0	0	0	1	1	no
ENSBTAG00000011598	SOX2	1:85933322-85934782	low	high	NOTEST	0.0303091	0.0398686	0.395501	0	1	1	no
ENSBTAG00000043803	-	1:85947383-85947462	low	high	NOTEST	0	0	0	0	1	1	no
ENSBTAG00000023513	DNAJC19	1:86666812-86672081	low	high	OK	17.7686	17.3883	-0.0312161	-0.0352379	0.89765	0.984019	no
ENSBTAG00000016457	FXR1	1:86678924-86751963	low	high	OK	29.8404	32.7654	0.134906	0.244036	0.4101	0.828758	no
ENSBTAG00000001969	CCDC39	1:86953444-87005273	low	high	NOTEST	0.0115349	0.0104169	-0.147083	0	1	1	no
ENSBTAG00000001968	TTC14	1:87007532-87017223	low	high	OK	23.718	23.3801	-0.0207033	-0.0381937	0.89945	0.984546	no
ENSBTAG00000013219	PEX5L	1:87792266-87930510	low	high	NOTEST	0	0.00531964	inf	0	1	1	no
ENSBTAG00000005946	USP13	1:87949653-88075267	low	high	OK	1.53543	1.64868	0.102676	0.0975458	0.7476	0.954017	no
ENSBTAG00000002463	NDUFB5	1:88096666-88111780	low	high	OK	71.6819	74.5803	0.0571859	0.101804	0.7312	0.952194	no
ENSBTAG00000002462	MRPL47	1:88111911-88129274	low	high	OK	27.8456	31.9025	0.196219	0.306409	0.2895	0.767517	no
ENSBTAG00000002460	ACTL6A	1:88129516-88160918	low	high	OK	14.9141	17.9082	0.26394	0.420747	0.1584	0.657384	no
ENSBTAG00000002767	GNB4	1:88225884-88257992	low	high	OK	2.072	3.81689	0.881375	0.673969	0.03215	0.405106	no
ENSBTAG00000010485	MFN1	1:88263739-88387147	low	high	OK	15.9001	15.4891	-0.0377814	-0.0658707	0.82245	0.97031	no
ENSBTAG00000037393	ZNF639	1:88405654-88410920	low	high	OK	11.1932	10.9179	-0.0359253	-0.0531185	0.85135	0.973671	no
ENSBTAG00000032114	-	1:88482653-88483052	low	high	NOTEST	0	0.041265	inf	0	1	1	no
ENSBTAG00000009235	KCNMB3	1:88484532-88495379	low	high	NOTEST	1.18849	0.92755	-0.357637	0	1	1	no
ENSBTAG00000009232	PIK3CA	1:88504289-88533061	low	high	OK	15.2709	19.3521	0.341705	0.597449	0.0459	0.45623	no
ENSBTAG00000043271	SNORA20	1:88549111-88549241	low	high	NOTEST	0	0	0	0	1	1	no
ENSBTAG00000012463	ZMAT3	1:88632286-88663997	low	high	OK	5.64237	5.90433	0.0654715	0.069003	0.8229	0.97031	no
ENSBTAG00000011377	KCNMB3	1:88785047-88820709	low	high	NOTEST	0	0	0	0	1	1	no
ENSBTAG00000045258	U6	1:89603581-89603684	low	high	NOTEST	0	0	0	0	1	1	no
ENSBTAG00000036933	5S_rRNA	1:90393020-90393138	low	high	NOTEST	0	0	0	0	1	1	no
ENSBTAG00000021910	TBL1XR1	1:90517078-90605473	low	high	OK	17.0801	22.3958	0.39091	0.669884	0.02145	0.349112	no
ENSBTAG00000042772	U6	1:91892151-91892224	low	high	NOTEST	0	0	0	0	1	1	no
ENSBTAG00000044913	SNORD125	1:92811411-92811508	low	high	NOTEST	0	0	0	0	1	1	no
ENSBTAG00000043126	SNORA56	1:93217160-93217289	low	high	NOTEST	0	0	0	0	1	1	no
ENSBTAG00000044291	7SK	1:93280498-93280759	low	high	NOTEST	0	0	0	0	1	1	no
ENSBTAG00000029452	5S_rRNA	1:93356879-93356990	low	high	NOTEST	0	0	0	0	1	1	no
ENSBTAG00000031891	NLGN1	1:93626218-93632229	low	high	NOTEST	0	0	0	0	1	1	no
ENSBTAG00000046279	-	1:93990986-93992443	low	high	NOTEST	0	0	0	0	1	1	no
ENSBTAG00000012401	-	1:94276996-94277402	low	high	NOTEST	0.0625451	0.0461941	-0.437189	0	1	1	no
ENSBTAG00000047651	U1	1:94556234-94556385	low	high	NOTEST	0	0	0	0	1	1	no
ENSBTAG00000012023	GPX6	1:94965197-95364350	low	high	NOTEST	0.641457	0.225174	-1.51031	0	1	1	no
ENSBTAG00000021987	GPX5	1:94965197-95364350	low	high	NOTEST	0.185994	0.0930402	-0.999333	0	1	1	no
ENSBTAG00000031802	SPATA16	1:94965197-95364350	low	high	NOTEST	0.0298031	0.0732107	1.29659	0	1	1	no
ENSBTAG00000037965	ZSCAN23	1:94965197-95364350	low	high	NOTEST	0.334966	0.193086	-0.794772	0	1	1	no
ENSBTAG00000023814	ECT2	1:95475797-95536054	low	high	OK	2.25015	2.32382	0.0464757	0.0558984	0.85435	0.973768	no
ENSBTAG00000020073	NCEH1	1:95585588-95649520	low	high	OK	9.0646	10.9231	0.26906	0.46329	0.11405	0.602383	no
ENSBTAG00000018994	TNFSF10	1:95752048-95767928	low	high	OK	44.8833	44.6928	-0.00613716	-0.00989288	0.9753	0.997357	no
ENSBTAG00000010874	GHSR	1:95795891-95799185	low	high	OK	3.65837	3.44733	-0.0857199	-0.0701749	0.8154	0.969313	no
ENSBTAG00000019376	FNDC3B	1:95891013-96173201	low	high	OK	2.30638	3.30086	0.51721	0.62883	0.03815	0.425157	no
ENSBTAG00000045646	-	1:95891013-96173201	low	high	NOTEST	0	0	0	0	1	1	no
ENSBTAG00000006174	TMEM212	1:96405960-96417652	low	high	NOTEST	0	0	0	0	1	1	no
ENSBTAG00000017490	PRKCSH	1:96517508-96676250	low	high	OK	1.31632	2.09642	0.671419	0.729594	0.0101	0.257431	no
ENSBTAG00000011742	TNIK	1:96789066-97194001	low	high	OK	9.48597	11.1065	0.227543	0.379721	0.2012	0.698696	no
ENSBTAG00000031795	-	1:96789066-97194001	low	high	NOTEST	0.499084	0.1815	-1.45931	0	1	1	no
ENSBTAG00000005386	SLC2A2	1:97220099-97250231	low	high	NOTEST	0	0	0	0	1	1	no
ENSBTAG00000010550	EIF5A2	1:97308270-97324962	low	high	OK	2.15206	3.44436	0.678518	0.497705	0.09745	0.575449	no
ENSBTAG00000007394	RPL22L1	1:97339618-97343997	low	high	OK	167.735	175.832	0.0680182	0.128882	0.65465	0.930773	no
ENSBTAG00000016323	SLC7A14	1:97650782-97762867	low	high	NOTEST	0.103424	0.0187428	-2.46416	0	1	1	no
ENSBTAG00000019060	CLDN11	1:97788088-97802992	low	high	NOTEST	0.00592493	0.032798	2.46874	0	1	1	no
ENSBTAG00000004154	SKIL	1:97824478-97843625	low	high	OK	5.27316	6.65904	0.336647	0.451228	0.1264	0.616428	no
ENSBTAG00000001403	PRKCI	1:97883429-97952160	low	high	OK	3.69669	5.10072	0.464467	0.564799	0.0547	0.477549	no
ENSBTAG00000043872	U2	1:97883429-97952160	low	high	NOTEST	0	0	0	0	1	1	no
ENSBTAG00000013938	PHC3	1:97985763-98061926	low	high	OK	9.31576	11.9092	0.354332	0.530862	0.07955	0.534305	no
ENSBTAG00000045411	U6	1:97985763-98061926	low	high	NOTEST	0	0	0	0	1	1	no
ENSBTAG00000048011	GPR160	1:98071468-98072479	low	high	OK	7.28613	7.02943	-0.0517464	-0.0509939	0.8578	0.973969	no
ENSBTAG00000042535	SNORA40	1:98082323-98082450	low	high	NOTEST	0	0	0	0	1	1	no
ENSBTAG00000045991	-	1:98127788-98128106	low	high	NOTEST	0.148051	0.24925	0.751504	0	1	1	no
ENSBTAG00000039442	SEC62	1:98180182-98202494	low	high	OK	79.0293	75.5958	-0.0640808	-0.118388	0.6852	0.938611	no
ENSBTAG00000018228	SAMD7	1:98232889-98250390	low	high	NOTEST	0	0	0	0	1	1	no
ENSBTAG00000010679	LRRC31	1:98303614-98330683	low	high	NOTEST	0	0	0	0	1	1	no
ENSBTAG00000006415	LRRIQ4	1:98331691-98346914	low	high	NOTEST	0	0.0295743	inf	0	1	1	no
ENSBTAG00000006409	LRRC34	1:98357199-98369907	low	high	NOTEST	0.460873	0.369114	-0.320303	0	1	1	no
ENSBTAG00000013142	MYNN	1:98377177-98392775	low	high	OK	9.55178	11.4326	0.259318	0.432444	0.1522	0.650769	no
ENSBTAG00000013141	ARPM1	1:98396411-98398345	low	high	OK	2.97647	3.61544	0.28057	0.277043	0.33505	0.79197	no
ENSBTAG00000043157	Telomerase-vert	1:98401439-98401869	low	high	NOTEST	0.369774	0	#NAME?	0	1	1	no
ENSBTAG00000043452	U6	1:98415990-98416097	low	high	NOTEST	0	0	0	0	1	1	no
ENSBTAG00000047144	-	1:98818164-98818518	low	high	NOTEST	0	0	0	0	1	1	no
ENSBTAG00000005871	MECOM	1:99090971-99143289	low	high	NOTEST	0	0.0157807	inf	0	1	1	no
ENSBTAG00000030029	bta-mir-551b	1:99671695-99671790	low	high	NOTEST	0	0	0	0	1	1	no
ENSBTAG00000018727	GOLIM4	1:100158666-100240882	low	high	OK	2.17794	2.58174	0.24538	0.256032	0.42475	0.833731	no
ENSBTAG00000031704	MGC133804	1:100345022-100375298	low	high	NOTEST	0	0	0	0	1	1	no
ENSBTAG00000012708	SERPINI1	1:100456487-100539394	low	high	OK	7.49896	8.2215	0.132712	0.169305	0.57455	0.902597	no
ENSBTAG00000031709	PDCD10	1:100540219-100587970	low	high	OK	36.9246	43.6531	0.241503	0.413845	0.1443	0.640349	no
ENSBTAG00000011427	MGC151671	1:100619342-100661103	low	high	NOTEST	0.0869618	0.0145139	-2.58294	0	1	1	no
ENSBTAG00000031618	WDR49	1:100676574-100786489	low	high	NOTEST	0.0191499	0	#NAME?	0	1	1	no
ENSBTAG00000011423	SERPINI2	1:100791771-100827942	low	high	NOTEST	0	0	0	0	1	1	no
ENSBTAG00000035710	ZBBX	1:100877728-101004327	low	high	NOTEST	0	0.0133297	inf	0	1	1	no
ENSBTAG00000043293	U6	1:101556755-101556863	low	high	NOTEST	0	0	0	0	1	1	no
ENSBTAG00000011139	BCHE	1:102337856-102409795	low	high	NOTEST	0.0226578	0.0232465	0.0370068	0	1	1	no
ENSBTAG00000044337	RNaseP_nuc	1:102829715-102830131	low	high	NOTEST	0	0	0	0	1	1	no
ENSBTAG00000017180	SLITRK3	1:103001087-103004030	low	high	NOTEST	0	0	0	0	1	1	no
ENSBTAG00000006975	SI	1:103088852-103204728	low	high	NOTEST	0	0	0	0	1	1	no
ENSBTAG00000044737	U6	1:103256444-103256543	low	high	NOTEST	0	0	0	0	1	1	no
ENSBTAG00000018312	-	1:104146630-104147374	low	high	OK	6.73465	4.90005	-0.458807	-0.397823	0.1763	0.67731	no
ENSBTAG00000043587	U6	1:104836506-104836612	low	high	NOTEST	0	0	0	0	1	1	no
ENSBTAG00000027213	-	1:105171798-105172518	low	high	NOTEST	0.422605	0.431944	0.031536	0	1	1	no
ENSBTAG00000025847	-	1:105226964-105228019	low	high	NOTEST	0	0	0	0	1	1	no
ENSBTAG00000011051	-	1:105901475-105902305	low	high	NOTEST	0	0	0	0	1	1	no
ENSBTAG00000043595	U6	1:106376297-106376395	low	high	NOTEST	0	0	0	0	1	1	no
ENSBTAG00000018489	OTOL1	1:106700431-106731202	low	high	NOTEST	0.0235335	0.0339854	0.530199	0	1	1	no
ENSBTAG00000047250	SPTSSB	1:106878904-106879135	low	high	NOTEST	0	0	0	0	1	1	no
ENSBTAG00000004713	-	1:106967259-106968738	low	high	NOTEST	0.0427702	0.0817335	0.934322	0	1	1	no
ENSBTAG00000016228	NMD3	1:106973279-107009693	low	high	OK	10.8136	11.2128	0.0523039	0.084386	0.772	0.959817	no
ENSBTAG00000046104	B3GALNT1	1:107212960-107213956	low	high	NOTEST	0.032657	0.0251591	-0.376309	0	1	1	no
ENSBTAG00000001274	PPM1L	1:107241226-107576086	low	high	NOTEST	0.276771	0.428288	0.62989	0	1	1	no
ENSBTAG00000017322	ARL14	1:107687595-107688174	low	high	NOTEST	0.0474881	0.0466372	-0.0260844	0	1	1	no
ENSBTAG00000017416	KPNA4	1:107774352-107834443	low	high	OK	20.2837	25.1068	0.307758	0.49774	0.0932	0.566486	no
ENSBTAG00000045275	SCARNA7	1:107774352-107834443	low	high	NOTEST	0.91273	1.13156	0.310048	0	1	1	no
ENSBTAG00000008078	MGC137058	1:107879882-107892248	low	high	OK	4.28932	4.93193	0.201403	0.210063	0.4575	0.852302	no
ENSBTAG00000005862	SMC4	1:107895574-107928220	low	high	OK	17.0392	16.9919	-0.00400919	-0.00707201	0.98115	0.998033	no
ENSBTAG00000029916	bta-mir-16b	1:107895574-107928220	low	high	NOTEST	0	0	0	0	1	1	no
ENSBTAG00000029929	bta-mir-15b	1:107895574-107928220	low	high	NOTEST	0	0	0	0	1	1	no
ENSBTAG00000031572	IFT80	1:107962965-108058677	low	high	OK	3.48326	3.20798	-0.118772	-0.141001	0.63025	0.925633	no
ENSBTAG00000047247	C3orf80	1:108086074-108086680	low	high	NOTEST	0	0	0	0	1	1	no
ENSBTAG00000015150	IL12A	1:108285282-108291983	low	high	NOTEST	0.0933844	0.0751539	-0.313334	0	1	1	no
ENSBTAG00000014960	SCHIP1	1:108383679-108454122	low	high	NOTEST	0.00587842	0	#NAME?	0	1	1	no
ENSBTAG00000042564	U6	1:108528698-108528805	low	high	NOTEST	0	0	0	0	1	1	no
ENSBTAG00000003135	IQCJ	1:109080710-109102233	low	high	NOTEST	0	0	0	0	1	1	no
ENSBTAG00000038395	-	1:109550309-109551293	low	high	NOTEST	0	0	0	0	1	1	no
ENSBTAG00000009263	MFSD1	1:109560437-109586821	low	high	OK	14.7403	17.7983	0.27198	0.43442	0.13905	0.633789	no
ENSBTAG00000014713	RARRES1	1:109661961-109704520	low	high	NOTEST	0.540179	0.581559	0.106488	0	1	1	no
ENSBTAG00000009336	LXN	1:109708533-109758047	low	high	OK	5.57152	9.47232	0.765648	0.675688	0.02935	0.395181	no
ENSBTAG00000027795	GFM1	1:109708533-109758047	low	high	OK	6.43515	7.05387	0.132442	0.155391	0.5991	0.911327	no
ENSBTAG00000004126	MLF1	1:109763291-109793739	low	high	NOTEST	0.637149	0.437399	-0.542682	0	1	1	no
ENSBTAG00000031561	RSRC1	1:109821737-110273727	low	high	OK	9.53373	10.9356	0.197922	0.224255	0.44135	0.843741	no
ENSBTAG00000044346	-	1:109821737-110273727	low	high	NOTEST	0	0	0	0	1	1	no
ENSBTAG00000047570	-	1:109821737-110273727	low	high	OK	6.98367	8.92512	0.353885	0.238498	0.46155	0.85483	no
ENSBTAG00000047963	-	1:109821737-110273727	low	high	NOTEST	0.0106243	0.0194662	0.873604	0	1	1	no
ENSBTAG00000005230	SHOX2	1:110277781-110286193	low	high	NOTEST	0.0483614	0.205897	2.09	0	1	1	no
ENSBTAG00000045446	7SK	1:110501344-110501623	low	high	NOTEST	0	0	0	0	1	1	no
ENSBTAG00000009012	PTX3	1:110986516-111211551	low	high	OK	3.81408	6.0786	0.672402	0.534469	0.0728	0.520337	no
ENSBTAG00000024643	VEPH1	1:110986516-111211551	low	high	NOTEST	0	0	0	0	1	1	no
ENSBTAG00000042513	U6	1:110986516-111211551	low	high	NOTEST	0	0	0	0	1	1	no
ENSBTAG00000042623	U6	1:111299802-111299909	low	high	NOTEST	0	0	0	0	1	1	no
ENSBTAG00000003851	CCNL1	1:111318105-111331103	low	high	OK	87.1248	86.0138	-0.0185152	-0.0356111	0.902	0.984546	no
ENSBTAG00000018009	-	1:111445582-111512320	low	high	NOTEST	0.609845	0.785543	0.365249	0	1	1	no
ENSBTAG00000012120	TIPARP	1:111830979-111853985	low	high	OK	22.8793	27.6161	0.27147	0.478494	0.1069	0.588522	no
ENSBTAG00000018471	SSR3	1:111996967-112008219	low	high	OK	99.2891	91.7781	-0.113485	-0.20142	0.4955	0.869047	no
ENSBTAG00000018465	KCNAB1	1:112013083-112455492	low	high	NOTEST	0.183982	0.28899	0.651455	0	1	1	no
ENSBTAG00000037274	-	1:112013083-112455492	low	high	NOTEST	0	0	0	0	1	1	no
ENSBTAG00000044278	SNORA70	1:112013083-112455492	low	high	NOTEST	0	0	0	0	1	1	no
ENSBTAG00000009622	-	1:112539198-112563641	low	high	NOTEST	0.0697964	0.0406307	-0.780585	0	1	1	no
ENSBTAG00000013013	GMPS	1:112631075-112675779	low	high	OK	28.934	29.7632	0.0407612	0.0739635	0.79	0.96502	no
ENSBTAG00000014318	SLC33A1	1:112730074-112750842	low	high	OK	9.73516	10.097	0.0526432	0.0809002	0.78105	0.962135	no
ENSBTAG00000005203	C3orf33	1:112777478-112802942	low	high	NOTEST	0.633529	1.02288	0.691162	0	1	1	no
ENSBTAG00000008307	PLCH1	1:112962333-113071514	low	high	NOTEST	0.0014907	0.0116596	2.96745	0	1	1	no
ENSBTAG00000045003	-	1:112962333-113071514	low	high	NOTEST	0	0	0	0	1	1	no
ENSBTAG00000042550	U6atac	1:113137831-113137945	low	high	NOTEST	0	0	0	0	1	1	no
ENSBTAG00000044667	SNORA70	1:113337318-113337455	low	high	NOTEST	0	0	0	0	1	1	no
ENSBTAG00000002075	MME	1:113387230-113502393	low	high	NOTEST	0.152836	0.206124	0.431531	0	1	1	no
ENSBTAG00000024623	-	1:113594592-113595103	low	high	NOTEST	0	0	0	0	1	1	no
ENSBTAG00000006147	GPR149	1:114144238-114229402	low	high	NOTEST	0	0	0	0	1	1	no
ENSBTAG00000006142	DHX36	1:114236033-114281045	low	high	OK	8.69887	9.08081	0.061993	0.101362	0.73035	0.95216	no
ENSBTAG00000013439	ARHGEF26	1:114292425-114431455	low	high	NOTEST	0.0170148	0.0362796	1.09237	0	1	1	no
ENSBTAG00000046896	Metazoa_SRP	1:114670535-114670831	low	high	NOTEST	0	0	0	0	1	1	no
ENSBTAG00000011631	YWHAH	1:114718439-114719062	low	high	NOTEST	0	0	0	0	1	1	no
ENSBTAG00000047341	-	1:115291660-115296206	low	high	NOTEST	0	0.00590607	inf	0	1	1	no
ENSBTAG00000016961	RAP2B	1:115476358-115480295	low	high	OK	36.0831	40.6419	0.171645	0.329419	0.26385	0.745548	no
ENSBTAG00000046577	U6	1:115663235-115663342	low	high	NOTEST	0	0	0	0	1	1	no
ENSBTAG00000001465	P2RY1	1:115834617-115836268	low	high	OK	9.86483	13.1713	0.417033	0.554296	0.06005	0.496215	no
ENSBTAG00000033740	-	1:116197010-116197376	low	high	NOTEST	0	0.337536	inf	0	1	1	no
ENSBTAG00000004564	MBNL1	1:116238830-116394390	low	high	OK	34.6762	47.4914	0.453722	0.797741	0.00705	0.220839	no
ENSBTAG00000043899	U2	1:116821878-116822010	low	high	NOTEST	0	0	0	0	1	1	no
ENSBTAG00000019670	SUCNR1	1:116881871-116882819	low	high	OK	4.82221	9.70138	1.00849	0.928342	0.0038	0.159173	no
ENSBTAG00000011569	AADAC	1:116974390-116990798	low	high	NOTEST	0	0	0	0	1	1	no
ENSBTAG00000013378	AADACL2	1:117142488-117168355	low	high	NOTEST	0	0	0	0	1	1	no
ENSBTAG00000042814	Y_RNA	1:117220928-117221040	low	high	NOTEST	0	0	0	0	1	1	no
ENSBTAG00000010385	-	1:117252851-117253808	low	high	NOTEST	0	0	0	0	1	1	no
ENSBTAG00000023447	-	1:117439604-117440224	low	high	NOTEST	0	0	0	0	1	1	no
ENSBTAG00000001728	IGSF10	1:117532036-117544618	low	high	NOTEST	0.0186701	0.0426465	1.19169	0	1	1	no
ENSBTAG00000009848	GPR171	1:117548537-117917463	low	high	OK	38.2032	38.0972	-0.00400823	-0.00218167	0.9942	0.999258	no
ENSBTAG00000011192	GPR87	1:117548537-117917463	low	high	OK	3.13611	4.31817	0.461443	0.10941	0.62045	0.922058	no
ENSBTAG00000015837	P2RY12	1:117548537-117917463	low	high	OK	42.439	70.1712	0.725491	0.720005	0.03125	0.402689	no
ENSBTAG00000020990	P2RY14	1:117548537-117917463	low	high	NOTEST	0.434316	0.749506	0.787196	0	1	1	no
ENSBTAG00000021703	MED12L	1:117548537-117917463	low	high	NOTEST	0.680875	0.863246	0.342382	0	1	1	no
ENSBTAG00000031397	P2RY13	1:117548537-117917463	low	high	OK	31.1927	49.8197	0.675509	0.708517	0.0184	0.327054	no
ENSBTAG00000046051	-	1:117548537-117917463	low	high	NOTEST	0	0	0	0	1	1	no
ENSBTAG00000011267	-	1:118097063-118140747	low	high	NOTEST	0	0	0	0	1	1	no
ENSBTAG00000038069	FAM188B2	1:118178859-118207262	low	high	NOTEST	0	0	0	0	1	1	no
ENSBTAG00000023445	SIAH2	1:118300797-118318258	low	high	OK	19.4318	18.3414	-0.0833171	-0.114351	0.69485	0.942425	no
ENSBTAG00000001331	FAM194A	1:118371933-118417710	low	high	NOTEST	0.00428996	0.0233888	2.44678	0	1	1	no
ENSBTAG00000031435	SELT	1:118445767-118476097	low	high	OK	38.0618	42.2741	0.151431	0.287116	0.3224	0.786479	no
ENSBTAG00000009106	EIF2A	1:118495011-118536744	low	high	OK	30.2274	34.1821	0.177385	0.325448	0.2769	0.756763	no
ENSBTAG00000042474	SNORA42	1:118495011-118536744	low	high	NOTEST	0	0	0	0	1	1	no
ENSBTAG00000009104	SERP1	1:118537062-118539344	low	high	OK	104.509	112.855	0.110838	0.194484	0.49245	0.868316	no
ENSBTAG00000018402	TSC22D2	1:118612163-118657811	low	high	OK	4.74792	5.16881	0.122537	0.170215	0.5742	0.902597	no
ENSBTAG00000011150	PFN2	1:119151122-119157806	low	high	NOTEST	0.488764	0.47231	-0.0494047	0	1	1	no
ENSBTAG00000011147	RNF13	1:119160736-119290651	low	high	OK	26.5265	33.4288	0.333656	0.598354	0.0439	0.44589	no
ENSBTAG00000031346	ANKUB1	1:119308049-119330959	low	high	NOTEST	0.227277	0.118354	-0.941342	0	1	1	no
ENSBTAG00000005068	COMMD2	1:119344633-119354566	low	high	OK	10.2474	11.6847	0.189363	0.261737	0.3723	0.811833	no
ENSBTAG00000007814	WWTR1	1:119437951-119583580	low	high	NOTEST	0.157145	0.0857759	-0.873453	0	1	1	no
ENSBTAG00000001893	TM4SF4	1:119603877-119631566	low	high	NOTEST	0	0	0	0	1	1	no
ENSBTAG00000015163	TM4SF1	1:119750362-119758888	low	high	NOTEST	0.0787679	0.0339912	-1.21245	0	1	1	no
ENSBTAG00000019960	TM4SF18	1:119800139-119823457	low	high	NOTEST	0.0815746	0.0357565	-1.18991	0	1	1	no
ENSBTAG00000012164	CP	1:119896119-119939362	low	high	NOTEST	0.0760581	0.0791086	0.0567328	0	1	1	no
ENSBTAG00000042551	SNORA19	1:119896119-119939362	low	high	NOTEST	0	0	0	0	1	1	no
ENSBTAG00000002395	HPS3	1:119944593-119985509	low	high	OK	16.9971	18.5857	0.128911	0.224667	0.4502	0.848744	no
ENSBTAG00000048150	-	1:119944593-119985509	low	high	NOTEST	0.0977085	0	#NAME?	0	1	1	no
ENSBTAG00000019704	HLTF	1:120013764-120075520	low	high	OK	10.9109	14.4448	0.404789	0.695144	0.0168	0.321911	no
ENSBTAG00000001721	GYG1	1:120090466-120127892	low	high	OK	27.9857	34.6682	0.308923	0.499265	0.0879	0.554545	no
ENSBTAG00000015008	CPA3	1:120236685-120268817	low	high	NOTEST	0.15883	0.244369	0.621582	0	1	1	no
ENSBTAG00000000456	CPB1	1:120278803-120315813	low	high	NOTEST	0.0297134	0.0288005	-0.0450194	0	1	1	no
ENSBTAG00000045633	AGTR1	1:120403008-120404088	low	high	NOTEST	0.0322687	0.0330505	0.0345361	0	1	1	no
ENSBTAG00000046008	-	1:120714266-120714944	low	high	NOTEST	0.375923	0.472115	0.328701	0	1	1	no
ENSBTAG00000042362	SNORA70	1:121125762-121125895	low	high	NOTEST	0	0	0	0	1	1	no
ENSBTAG00000039334	-	1:121288784-121289057	low	high	NOTEST	0	0	0	0	1	1	no
ENSBTAG00000025146	-	1:121430238-121435262	low	high	NOTEST	0.940497	1.00271	0.0924051	0	1	1	no
ENSBTAG00000014751	ZIC1	1:121863150-121867967	low	high	NOTEST	0	0	0	0	1	1	no
ENSBTAG00000014749	ZIC4	1:121874132-121886919	low	high	NOTEST	0	0	0	0	1	1	no
ENSBTAG00000039176	U2	1:122615297-122615492	low	high	NOTEST	0	0	0	0	1	1	no
ENSBTAG00000005522	PLSCR5	1:122821127-122842538	low	high	NOTEST	0	0	0	0	1	1	no
ENSBTAG00000022227	PLSCR2	1:122911095-122937932	low	high	OK	33.9772	43.5295	0.357426	0.563889	0.0512	0.472922	no
ENSBTAG00000031306	PLSCR1	1:123009128-123060090	low	high	NOTEST	0	0	0	0	1	1	no
ENSBTAG00000011986	PLSCR4	1:123231175-123273104	low	high	NOTEST	0.0557926	0.0582984	0.0633831	0	1	1	no
ENSBTAG00000007331	PLOD2	1:123322466-123444003	low	high	NOTEST	0.162701	0.1084	-0.585868	0	1	1	no
ENSBTAG00000043802	5S_rRNA	1:124790930-124791039	low	high	NOTEST	0	0	0	0	1	1	no
ENSBTAG00000047669	U6	1:125812466-125812573	low	high	NOTEST	0	0	0	0	1	1	no
ENSBTAG00000007933	C1H3orf58	1:125865281-125884967	low	high	OK	2.71014	3.29189	0.280546	0.248466	0.4125	0.828758	no
ENSBTAG00000031178	SLC9A9	1:126040088-126704342	low	high	OK	6.82368	9.05754	0.40857	0.623989	0.0322	0.405106	no
ENSBTAG00000011584	CHST2	1:126870799-126874541	low	high	OK	3.6855	3.4158	-0.109634	-0.139392	0.63615	0.927141	no
ENSBTAG00000009154	U2SURP	1:126938285-126987622	low	high	OK	29.5365	32.3263	0.130211	0.244821	0.4114	0.828758	no
ENSBTAG00000011116	PAQR9	1:127041076-127043157	low	high	NOTEST	0	0	0	0	1	1	no
ENSBTAG00000038111	-	1:127128894-127129613	low	high	NOTEST	0.0582196	0	#NAME?	0	1	1	no
ENSBTAG00000016026	PCOLCE2	1:127132776-127229651	low	high	NOTEST	0.661868	0.662615	0.00162723	0	1	1	no
ENSBTAG00000002232	TRPC1	1:127257266-127318221	low	high	NOTEST	0.731966	0.804304	0.135966	0	1	1	no
ENSBTAG00000023429	PLS1	1:127323049-127416649	low	high	NOTEST	0.00313552	0.0307791	3.29517	0	1	1	no
ENSBTAG00000011529	ATR	1:127485980-127590752	low	high	OK	5.17093	4.93723	-0.066722	-0.113014	0.6968	0.943717	no
ENSBTAG00000011524	XRN1	1:127591936-127699862	low	high	OK	5.0854	6.24617	0.296611	0.470023	0.11895	0.609238	no
ENSBTAG00000018138	GK5	1:127736220-127814876	low	high	OK	5.09077	4.93973	-0.0434536	-0.0500187	0.8674	0.975425	no
ENSBTAG00000006222	TFDP2	1:127957103-128027258	low	high	OK	24.0768	23.7588	-0.0191849	-0.0299802	0.9211	0.986447	no
ENSBTAG00000019007	-	1:128036021-128036420	low	high	NOTEST	0.108838	0.127593	0.229369	0	1	1	no
ENSBTAG00000014140	ATP1B3	1:128050717-128085713	low	high	OK	63.5418	65.5784	0.0455151	0.0831162	0.7768	0.960334	no
ENSBTAG00000021886	GRK7	1:128144743-128185018	low	high	NOTEST	0.0160206	0	#NAME?	0	1	1	no
ENSBTAG00000044773	U6	1:128208752-128208849	low	high	NOTEST	0	0	0	0	1	1	no
ENSBTAG00000002185	RNF7	1:128214458-128221733	low	high	OK	23.9643	28.9977	0.275051	0.421622	0.14925	0.64673	no
ENSBTAG00000045597	U6	1:128247012-128247114	low	high	NOTEST	0	0	0	0	1	1	no
ENSBTAG00000015413	RASA2	1:128345231-128468029	low	high	OK	7.04023	8.17639	0.215841	0.320909	0.28575	0.76476	no
ENSBTAG00000040061	ZBTB38	1:128532756-128536371	low	high	OK	12.0224	13.2452	0.13975	0.234089	0.42545	0.8344	no
ENSBTAG00000014034	ACPL2	1:128687855-128704514	low	high	OK	2.74202	1.98465	-0.466354	-0.375396	0.1973	0.697658	no
ENSBTAG00000009115	SPSB4	1:128830907-128901497	low	high	NOTEST	0	0	0	0	1	1	no
ENSBTAG00000015310	SLC25A36	1:129009712-129041630	low	high	OK	20.9692	23.4501	0.161317	0.238518	0.4204	0.832046	no
ENSBTAG00000018346	TRIM42	1:129262594-129292281	low	high	NOTEST	0	0	0	0	1	1	no
ENSBTAG00000008714	CLSTN2	1:129388512-129564179	low	high	NOTEST	0.0128607	0.0131198	0.0287852	0	1	1	no
ENSBTAG00000044978	SNORD112	1:130032880-130032950	low	high	NOTEST	0	0	0	0	1	1	no
ENSBTAG00000048200	SNORA48	1:130413416-130413546	low	high	NOTEST	0	0	0	0	1	1	no
ENSBTAG00000047216	NMNAT3	1:130495597-130518088	low	high	OK	5.77152	7.73122	0.421744	0.410884	0.1431	0.637199	no
ENSBTAG00000043742	SNORA79	1:130552669-130552817	low	high	NOTEST	0	0	0	0	1	1	no
ENSBTAG00000002896	KPNA6	1:130554554-130643416	low	high	OK	13.7715	16.4387	0.255413	0.394484	0.19395	0.695376	no
ENSBTAG00000020028	RBP1	1:130554554-130643416	low	high	OK	2.83997	1.91134	-0.571289	-0.1533	0.61675	0.920102	no
ENSBTAG00000012867	TXLNA	1:130653029-130662684	low	high	OK	12.4775	15.2192	0.286562	0.433619	0.1314	0.620918	no
ENSBTAG00000015056	RBP2	1:130685148-130710118	low	high	NOTEST	0	0	0	0	1	1	no
ENSBTAG00000043381	SNORA33	1:130685148-130710118	low	high	NOTEST	0	0	0	0	1	1	no
ENSBTAG00000014843	COPB2	1:130765732-130820131	low	high	OK	31.8402	38.5948	0.277559	0.469376	0.117	0.608567	no
ENSBTAG00000047608	MRPS22	1:130765732-130820131	low	high	OK	17.0319	18.8977	0.149974	0.106717	0.71105	0.946345	no
ENSBTAG00000046040	-	1:131089307-131090084	low	high	NOTEST	0	0	0	0	1	1	no
ENSBTAG00000046738	-	1:131137904-131138693	low	high	NOTEST	0	0	0	0	1	1	no
ENSBTAG00000045637	-	1:131169755-131170538	low	high	NOTEST	0	0	0	0	1	1	no
ENSBTAG00000031277	FOXL2	1:131242443-131243577	low	high	NOTEST	0	0	0	0	1	1	no
ENSBTAG00000043968	-	1:131326517-131326954	low	high	NOTEST	0	0.0397023	inf	0	1	1	no
ENSBTAG00000006909	PIK3CB	1:131429579-131530578	low	high	OK	5.53404	7.10273	0.36004	0.43871	0.13985	0.634225	no
ENSBTAG00000023426	FAIM	1:131548458-131564836	low	high	OK	2.58871	2.473	-0.0659671	-0.0550879	0.84675	0.97286	no
ENSBTAG00000018538	CEP70	1:131590398-131658628	low	high	OK	4.97058	6.41814	0.368739	0.496812	0.101	0.580589	no
ENSBTAG00000008111	ESYT3	1:131669530-131722942	low	high	NOTEST	0.204147	0.521756	1.35377	0	1	1	no
ENSBTAG00000001497	MRAS	1:131765942-131834001	low	high	OK	1.52084	1.98723	0.385887	0.419007	0.15745	0.655916	no
ENSBTAG00000012850	NME9	1:131854385-131876744	low	high	NOTEST	0.029653	0.0342154	0.206464	0	1	1	no
ENSBTAG00000019952	ARMC8	1:131883674-131990621	low	high	OK	12.3167	12.8036	0.0559323	0.0910426	0.7522	0.954538	no
ENSBTAG00000019949	DBR1	1:132002920-132014620	low	high	OK	13.8748	13.2489	-0.0665955	-0.101475	0.7356	0.95235	no
ENSBTAG00000001451	A4GNT	1:132063621-132068263	low	high	NOTEST	0	0	0	0	1	1	no
ENSBTAG00000015198	DZIP1L	1:132103023-132129289	low	high	NOTEST	0	0	0	0	1	1	no
ENSBTAG00000014589	CLDN18	1:132174473-132191685	low	high	NOTEST	0	0	0	0	1	1	no
ENSBTAG00000019535	-	1:132449821-132451035	low	high	NOTEST	0.0198092	0	#NAME?	0	1	1	no
ENSBTAG00000043591	U6	1:133222533-133222640	low	high	NOTEST	0	0	0	0	1	1	no
ENSBTAG00000008299	IL20RB	1:133269144-133310063	low	high	OK	2.66753	3.11657	0.224456	0.233754	0.4106	0.828758	no
ENSBTAG00000046781	-	1:133269144-133310063	low	high	NOTEST	0	0	0	0	1	1	no
ENSBTAG00000018427	NCK1	1:133319426-133395740	low	high	OK	25.8008	31.5496	0.290205	0.50353	0.08175	0.539032	no
ENSBTAG00000003833	TMEM22	1:133401648-133439465	low	high	NOTEST	0.355544	0.451376	0.344303	0	1	1	no
ENSBTAG00000048305	-	1:133401648-133439465	low	high	NOTEST	0.286257	0.620051	1.11508	0	1	1	no
ENSBTAG00000016306	PFDN4	1:133654481-133655032	low	high	NOTEST	0	0	0	0	1	1	no
ENSBTAG00000035437	STAG1	1:133678525-134028760	low	high	OK	9.57054	11.1474	0.220029	0.376285	0.1977	0.697658	no
ENSBTAG00000015221	PCCB	1:134035255-134130529	low	high	OK	5.77888	6.48728	0.166825	0.216949	0.45675	0.852291	no
ENSBTAG00000000750	MSL2	1:134190684-134220225	low	high	OK	17.0915	21.8076	0.351555	0.570667	0.05675	0.48482	no
ENSBTAG00000023416	PPP2R3A	1:134223426-134394973	low	high	NOTEST	1.38427	1.20292	-0.202583	0	1	1	no
ENSBTAG00000045461	SNORD112	1:134556608-134556678	low	high	NOTEST	0	0	0	0	1	1	no
ENSBTAG00000042460	U6	1:134948226-134948330	low	high	NOTEST	0	0	0	0	1	1	no
ENSBTAG00000015377	EPHB1	1:135191076-135518801	low	high	NOTEST	0.119318	0.0758047	-0.654457	0	1	1	no
ENSBTAG00000007014	CEP63	1:135871799-135935191	low	high	OK	3.50822	3.43889	-0.0287985	-0.0346277	0.9074	0.985258	no
ENSBTAG00000014461	ANAPC13	1:135945604-135951507	low	high	OK	22.9748	19.8513	-0.210818	-0.304802	0.3043	0.775423	no
ENSBTAG00000000742	AMOTL2	1:136053623-136071002	low	high	NOTEST	0.0337616	0.00708251	-2.25305	0	1	1	no
ENSBTAG00000016999	-	1:136207772-136291018	low	high	OK	6.6481	7.52635	0.179008	0.243404	0.40605	0.828272	no
ENSBTAG00000001324	SLCO2A1	1:136435601-136528516	low	high	NOTEST	0	0	0	0	1	1	no
ENSBTAG00000000905	RAB6B	1:136573248-136630809	low	high	NOTEST	0.254074	0.392158	0.626185	0	1	1	no
ENSBTAG00000044075	SRPRB	1:136636525-136676796	low	high	OK	28.4688	28.496	0.00138105	0.00237871	0.99355	0.999258	no
ENSBTAG00000007273	TF	1:136683310-136722309	low	high	NOTEST	0.00313528	0.037067	3.56347	0	1	1	no
ENSBTAG00000023411	-	1:136747034-136790649	low	high	NOTEST	0	0	0	0	1	1	no
ENSBTAG00000000526	TOPBP1	1:136833121-136903149	low	high	OK	9.72273	10.8914	0.163754	0.28911	0.3363	0.793016	no
ENSBTAG00000035556	-	1:136947202-136961387	low	high	OK	59.1152	53.9923	-0.130774	-0.250773	0.4022	0.827446	no
ENSBTAG00000043328	U8	1:136990202-136990338	low	high	NOTEST	0	0	0	0	1	1	no
ENSBTAG00000017659	BFSP2	1:137030484-137107221	low	high	OK	6.49463	5.55746	-0.224821	-0.245862	0.39915	0.825621	no
ENSBTAG00000018508	TMEM108	1:137111100-137126880	low	high	NOTEST	0	0.00787586	inf	0	1	1	no
ENSBTAG00000046329	-	1:137147858-137148728	low	high	NOTEST	0	0	0	0	1	1	no
ENSBTAG00000035654	-	1:137783194-137783923	low	high	OK	7.26586	0.120815	-5.91026	-1.4451	0.06015	0.496215	no
ENSBTAG00000045260	7SK	1:137789064-137789318	low	high	NOTEST	0	0	0	0	1	1	no
ENSBTAG00000005769	NPHP3	1:137902567-137957297	low	high	OK	1.9077	2.0162	0.0798059	0.0953429	0.75135	0.954538	no
ENSBTAG00000004495	UBA5	1:137960491-137993315	low	high	OK	11.34	11.218	-0.0156104	-0.0255213	0.9327	0.989563	no
ENSBTAG00000019577	CCRL1	1:137993896-138111878	low	high	NOTEST	0.176615	0.185038	0.0672116	0	1	1	no
ENSBTAG00000031010	ACAD11	1:137993896-138111878	low	high	OK	2.45379	2.94924	0.265333	0.286674	0.335	0.79197	no
ENSBTAG00000002966	DNAJC13	1:138139495-138305752	low	high	OK	18.0829	18.398	0.0249224	0.0478456	0.8749	0.976928	no
ENSBTAG00000048110	-	1:138139495-138305752	low	high	NOTEST	0	0	0	0	1	1	no
ENSBTAG00000011634	ACPP	1:138348895-138384864	low	high	NOTEST	0.0247378	0.00465567	-2.40966	0	1	1	no
ENSBTAG00000012798	KCNH8	1:138455303-138676649	low	high	NOTEST	0.110403	0.138361	0.325653	0	1	1	no
ENSBTAG00000010448	CPNE4	1:139678040-139842029	low	high	NOTEST	0.214678	0.100501	-1.09497	0	1	1	no
ENSBTAG00000030942	MRPL3	1:139880638-139937339	low	high	OK	33.1324	35.1547	0.0854751	0.146165	0.62355	0.923206	no
ENSBTAG00000018749	NUDT16	1:140044680-140046241	low	high	OK	23.8898	14.7084	-0.699758	-0.777485	0.01125	0.270777	no
ENSBTAG00000009258	NEK11	1:140061250-140332232	low	high	NOTEST	0.0805337	0.210843	1.38851	0	1	1	no
ENSBTAG00000045294	U6	1:140061250-140332232	low	high	NOTEST	0	0	0	0	1	1	no
ENSBTAG00000007462	ASTE1	1:140334902-140348547	low	high	OK	4.26857	3.8857	-0.135578	-0.155811	0.58575	0.906643	no
ENSBTAG00000011626	ATP2C1	1:140368052-140522639	low	high	OK	20.1402	25.0659	0.315649	0.57101	0.05525	0.480359	no
ENSBTAG00000035701	-	1:140368052-140522639	low	high	NOTEST	0.0759325	0	#NAME?	0	1	1	no
ENSBTAG00000046620	-	1:140578415-140578628	low	high	NOTEST	0	0	0	0	1	1	no
ENSBTAG00000013600	PSMG1	1:140726627-140739236	low	high	OK	34.3772	33.0608	-0.0563306	-0.0909251	0.7539	0.954538	no
ENSBTAG00000013602	BRWD1	1:140741646-140863405	low	high	OK	9.52291	11.2605	0.241801	0.4431	0.13795	0.631896	no
ENSBTAG00000018768	HMGN1	1:140906954-140913324	low	high	OK	108.696	96.5771	-0.170546	-0.323902	0.2702	0.751767	no
ENSBTAG00000023106	SETMAR	1:140923413-140933074	low	high	OK	6.68117	5.46628	-0.28954	-0.316022	0.28685	0.765618	no
ENSBTAG00000013629	WRB	1:140944008-140958949	low	high	OK	2.91644	3.27135	0.165678	0.154323	0.59955	0.911427	no
ENSBTAG00000030993	LCA5L	1:140971622-141013360	low	high	NOTEST	0	0.00407295	inf	0	1	1	no
ENSBTAG00000042463	snoU2_19	1:140971622-141013360	low	high	NOTEST	0	0	0	0	1	1	no
ENSBTAG00000043046	snoU2-30	1:140971622-141013360	low	high	NOTEST	0	0	0	0	1	1	no
ENSBTAG00000007068	SH3BGR	1:141029892-141100984	low	high	NOTEST	0.134217	0.10252	-0.388666	0	1	1	no
ENSBTAG00000043182	U6	1:141029892-141100984	low	high	NOTEST	0	0	0	0	1	1	no
ENSBTAG00000023407	B3GALT5	1:141269172-141271197	low	high	NOTEST	0.65422	0.603366	-0.116744	0	1	1	no
ENSBTAG00000002029	IGSF5	1:141349994-141401851	low	high	NOTEST	0.0114387	0	#NAME?	0	1	1	no
ENSBTAG00000004754	DSCAM	1:141658907-141994082	low	high	NOTEST	0.0023766	0	#NAME?	0	1	1	no
ENSBTAG00000042467	U6	1:142200180-142200287	low	high	NOTEST	0	0	0	0	1	1	no
ENSBTAG00000047593	-	1:142497253-142497366	low	high	NOTEST	0	0	0	0	1	1	no
ENSBTAG00000043030	7SK	1:142530265-142530573	low	high	NOTEST	0	0	0	0	1	1	no
ENSBTAG00000000394	BACE2	1:142875108-142980623	low	high	NOTEST	1.0213	1.20084	0.233638	0	1	1	no
ENSBTAG00000030921	FAM3B	1:143048261-143115094	low	high	NOTEST	0.321117	0.475347	0.565884	0	1	1	no
ENSBTAG00000008471	MX2	1:143119271-143155057	low	high	OK	17.1831	28.5494	0.73247	1.06564	0.0004	0.0450292	yes
ENSBTAG00000030913	MX1	1:143176082-143204865	low	high	OK	107.07	113.264	0.0811281	0.132672	0.658	0.931126	no
ENSBTAG00000009132	TMPRSS2	1:143211538-143246217	low	high	NOTEST	0.472207	0.768871	0.703322	0	1	1	no
ENSBTAG00000045771	-	1:143368302-143368674	low	high	NOTEST	0	0	0	0	1	1	no
ENSBTAG00000046015	-	1:143370685-143371060	low	high	NOTEST	0	0	0	0	1	1	no
ENSBTAG00000021251	RIPK4	1:143509231-143535444	low	high	NOTEST	0.00330256	0.00416174	0.333603	0	1	1	no
ENSBTAG00000021253	PRDM15	1:143569075-143621182	low	high	OK	1.92857	2.12397	0.13923	0.15202	0.5982	0.911169	no
ENSBTAG00000021259	C2CD2	1:143645290-143706949	low	high	NOTEST	0.50567	0.61884	0.29137	0	1	1	no
ENSBTAG00000030836	ZNF295	1:143737581-143755849	low	high	OK	1.80281	1.99508	0.146202	0.159569	0.5859	0.906643	no
ENSBTAG00000021270	UMODL1	1:143829671-143904907	low	high	NOTEST	0.0112491	0.0141504	0.331034	0	1	1	no
ENSBTAG00000021272	ABCG1	1:143990493-144053318	low	high	OK	6.89621	6.18964	-0.155949	-0.211443	0.46325	0.85497	no
ENSBTAG00000021276	TFF3	1:144067290-144071071	low	high	NOTEST	0	0	0	0	1	1	no
ENSBTAG00000030814	TFF2	1:144176744-144180011	low	high	OK	22.9706	38.0739	0.729015	0.775683	0.00825	0.232182	no
ENSBTAG00000048276	TFF1	1:144192082-144196576	low	high	NOTEST	0.0339797	0	#NAME?	0	1	1	no
ENSBTAG00000021280	TMPRSS3	1:144222209-144243229	low	high	NOTEST	0.24282	0.250421	0.0444683	0	1	1	no
ENSBTAG00000023398	UBASH3A	1:144257034-144297415	low	high	OK	17.4482	19.9312	0.191947	0.311321	0.27195	0.753387	no
ENSBTAG00000021284	RSPH1	1:144320105-144333299	low	high	NOTEST	0.901989	0.748189	-0.269708	0	1	1	no
ENSBTAG00000021286	SLC37A1	1:144364345-144437225	low	high	OK	41.2544	36.1315	-0.191292	-0.345857	0.2398	0.727679	no
ENSBTAG00000021899	PDE9A	1:144493956-144603437	low	high	OK	3.0657	3.23515	0.0776137	0.0758019	0.7872	0.96356	no
ENSBTAG00000046859	-	1:144607394-144607589	low	high	NOTEST	0	0	0	0	1	1	no
ENSBTAG00000021490	WDR4	1:144656766-144676874	low	high	OK	22.3769	17.0382	-0.393232	-0.61634	0.03555	0.416858	no
ENSBTAG00000021491	NDUFV3	1:144690276-144701618	low	high	OK	114.419	118.581	0.0515487	0.0883487	0.77185	0.959817	no
ENSBTAG00000014153	PKNOX1	1:144752391-144773115	low	high	OK	15.0815	17.3297	0.200468	0.305585	0.29355	0.769534	no
ENSBTAG00000000160	CBS	1:144790330-144812855	low	high	OK	4.09969	2.63085	-0.639986	-0.728115	0.01285	0.291132	no
ENSBTAG00000011645	U2AF1	1:144832444-144845410	low	high	OK	164.834	127.4	-0.371656	-0.674761	0.0236	0.36228	no
ENSBTAG00000003134	CRYAA	1:144887618-144890448	low	high	NOTEST	0	0	0	0	1	1	no
ENSBTAG00000017321	SUMO3	1:145031788-145041320	low	high	OK	44.5105	44.7016	0.00618055	0.0112094	0.9679	0.994968	no
ENSBTAG00000021771	PTTG1IP	1:145057827-145075459	low	high	OK	105.395	104.03	-0.0188055	-0.0356126	0.90275	0.984546	no
ENSBTAG00000017060	ITGB2	1:145104445-145133581	low	high	OK	370.531	341.67	-0.116992	-0.207522	0.46255	0.85497	no
ENSBTAG00000017010	C1H21ORF70	1:145154623-145178772	low	high	OK	37.3208	20.6494	-0.853884	-1.18552	0.00025	0.0360233	yes
ENSBTAG00000017486	ADARB1	1:145518050-145555780	low	high	NOTEST	0.471037	0.558016	0.244465	0	1	1	no
ENSBTAG00000007818	POFUT2	1:145596460-145610047	low	high	OK	38.0243	29.0623	-0.387772	-0.692547	0.0204	0.34022	no
ENSBTAG00000014880	ICOSLG	1:145688432-145695944	low	high	OK	9.79405	11.7422	0.26172	0.316823	0.27485	0.755477	no
ENSBTAG00000014882	DNMT3L	1:145703697-145718149	low	high	NOTEST	0.140049	0.0451146	-1.63427	0	1	1	no
ENSBTAG00000023393	AIRE	1:145749450-145760199	low	high	NOTEST	0	0	0	0	1	1	no
ENSBTAG00000010658	PFKL	1:145770057-145797205	low	high	OK	23.8238	17.8967	-0.412706	-0.708306	0.01675	0.321911	no
ENSBTAG00000019589	C1H21ORF2	1:145801879-145813313	low	high	OK	5.72486	4.05658	-0.496976	-0.54932	0.07125	0.517187	no
ENSBTAG00000021901	TRPM2	1:145830609-145871792	low	high	OK	31.908	31.1345	-0.0354049	-0.0653668	0.8259	0.97031	no
ENSBTAG00000046909	snoZ6	1:145830609-145871792	low	high	NOTEST	0	0	0	0	1	1	no
ENSBTAG00000017882	LRRC3	1:145885349-145887681	low	high	NOTEST	0.00952396	0	#NAME?	0	1	1	no
ENSBTAG00000037662	-	1:145901590-145902232	low	high	NOTEST	0	0	0	0	1	1	no
ENSBTAG00000040291	KRTAP10-8	1:145933604-145934664	low	high	NOTEST	0	0	0	0	1	1	no
ENSBTAG00000018607	TSPEAR	1:145940971-145973811	low	high	NOTEST	0	0.0634564	inf	0	1	1	no
ENSBTAG00000018610	KRTAP12-2	1:145996974-145997666	low	high	NOTEST	0	0	0	0	1	1	no
ENSBTAG00000030862	-	1:146010005-146010491	low	high	NOTEST	0	0	0	0	1	1	no
ENSBTAG00000011012	-	1:146028056-146029321	low	high	NOTEST	0	0	0	0	1	1	no
ENSBTAG00000000972	KRTAP10-2	1:146076329-146077070	low	high	NOTEST	0	0	0	0	1	1	no
ENSBTAG00000048090	UBE2G2	1:146114658-146120826	low	high	OK	51.0173	40.7795	-0.323143	-0.485804	0.10215	0.584046	no
ENSBTAG00000011437	SIK1	1:146207249-146216697	low	high	OK	7.03261	5.81393	-0.274546	-0.356027	0.2204	0.712713	no
ENSBTAG00000017407	HSF2BP	1:146345938-146436999	low	high	OK	3.73147	4.05656	0.120512	0.12723	0.6705	0.933888	no
ENSBTAG00000017418	RRP1B	1:146437113-146461658	low	high	OK	21.9145	16.5621	-0.404	-0.685355	0.0196	0.337719	no
ENSBTAG00000018186	PDXK	1:146490838-146516806	low	high	OK	34.777	26.4052	-0.397313	-0.643472	0.02995	0.399592	no
ENSBTAG00000018189	CSTB	1:146527930-146532166	low	high	OK	2.13785	1.14337	-0.902873	-0.379093	0.6735	0.935061	no
ENSBTAG00000000524	CSTB	1:146555392-146558844	low	high	OK	118.353	108.771	-0.121795	-0.206184	0.4702	0.859079	no
ENSBTAG00000003981	RRP1	1:146569083-146583242	low	high	OK	26.4578	17.344	-0.609256	-0.979107	0.0016	0.104164	no
ENSBTAG00000020456	AGPAT3	1:146705612-146735094	low	high	OK	24.7146	31.0075	0.327252	0.517861	0.08245	0.54035	no
ENSBTAG00000007100	TRAPPC10	1:146785259-146840277	low	high	OK	7.15531	8.40279	0.231854	0.366076	0.20475	0.701036	no
ENSBTAG00000007105	PWP2	1:146844057-146857364	low	high	OK	6.22557	5.62201	-0.147118	-0.201909	0.49925	0.869047	no
ENSBTAG00000007106	ES1	1:146859200-146867963	low	high	OK	55.0059	40.1224	-0.455179	-0.76367	0.00925	0.243816	no
ENSBTAG00000048134	-	1:146903811-146903896	low	high	NOTEST	0	0	0	0	1	1	no
ENSBTAG00000023907	COL18A1	1:146989243-147040968	low	high	OK	7.28027	3.48788	-1.06164	-1.38135	5e-05	0.0122807	yes
ENSBTAG00000024162	SLC19A1	1:147044110-147067542	low	high	OK	7.18944	5.67969	-0.340068	-0.41832	0.16465	0.662864	no
ENSBTAG00000030764	5S_rRNA	1:147132678-147359843	low	high	NOTEST	0	0	0	0	1	1	no
ENSBTAG00000030775	PCBP3	1:147132678-147359843	low	high	OK	3.70141	2.85403	-0.375074	-0.352906	0.2319	0.72244	no
ENSBTAG00000011802	COL6A1	1:147404395-147423644	low	high	NOTEST	0.562126	0.250766	-1.16455	0	1	1	no
ENSBTAG00000019269	COL6A2	1:147542824-147572432	low	high	NOTEST	0.422864	0.117608	-1.8462	0	1	1	no
ENSBTAG00000020404	FTCD	1:147582684-147598147	low	high	NOTEST	0	0.00829223	inf	0	1	1	no
ENSBTAG00000020409	C1H21ORF56	1:147600281-147615974	low	high	NOTEST	0.516152	0.388778	-0.40885	0	1	1	no
ENSBTAG00000018936	LSS	1:147623690-147654154	low	high	OK	13.7631	12.0965	-0.186216	-0.31868	0.2832	0.761915	no
ENSBTAG00000003148	MCM3AP	1:147665787-147706423	low	high	OK	38.6857	36.8431	-0.0704071	-0.137861	0.6319	0.926314	no
ENSBTAG00000003161	YBEY	1:147707849-147712115	low	high	OK	20.8894	12.2652	-0.768207	-0.959036	0.0015	0.0994509	no
ENSBTAG00000021984	C21orf58	1:147717837-147728673	low	high	NOTEST	0.161684	0.135472	-0.255187	0	1	1	no
ENSBTAG00000030670	PCNT	1:147736440-147840896	low	high	OK	5.90134	5.03756	-0.228316	-0.395491	0.17675	0.677928	no
ENSBTAG00000011495	DIP2A	1:147856756-147977430	low	high	OK	4.11944	3.78782	-0.121077	-0.164517	0.5725	0.902597	no
ENSBTAG00000004777	S100B	1:148009650-148016981	low	high	NOTEST	1.09796	1.15353	0.0712264	0	1	1	no
ENSBTAG00000044930	bta-mir-2289	1:148056940-148057014	low	high	NOTEST	0	0	0	0	1	1	no
ENSBTAG00000005503	HRMT1L1	1:148057294-148082061	low	high	OK	27.8791	21.6624	-0.363991	-0.627848	0.0363	0.417931	no
ENSBTAG00000007039	FBXO25	1:148266954-148295000	low	high	OK	20.4492	17.7714	-0.202486	-0.336958	0.23365	0.724066	no
ENSBTAG00000043957	TDRP	1:148301329-148303092	low	high	NOTEST	0.629591	0.0710299	-3.14792	0	1	1	no
ENSBTAG00000046447	-	1:148569291-148581291	low	high	NOTEST	0	0	0	0	1	1	no
ENSBTAG00000004742	RUNX1	1:148678709-148773773	low	high	OK	6.67106	6.08456	-0.132763	-0.13804	0.63885	0.927141	no
ENSBTAG00000044270	bta-mir-2285a	1:148908098-148908170	low	high	NOTEST	0	0	0	0	1	1	no
ENSBTAG00000030105	-	1:149720301-149720392	low	high	NOTEST	0	0	0	0	1	1	no
ENSBTAG00000018682	SETD4	1:150025826-150048269	low	high	OK	3.6575	3.80007	0.0551676	0.0586996	0.8475	0.97286	no
ENSBTAG00000023384	-	1:150054220-150064636	low	high	NOTEST	1.05561	0.678121	-0.638457	0	1	1	no
ENSBTAG00000030629	MGC127133	1:150108437-150110508	low	high	NOTEST	0.00865379	0.0687347	2.98963	0	1	1	no
ENSBTAG00000018688	CBR3	1:150144148-150153934	low	high	OK	23.753	22.0178	-0.10944	-0.15866	0.5819	0.905348	no
ENSBTAG00000014306	DOPEY2	1:150169935-150293609	low	high	OK	12.2666	12.2463	-0.00238266	-0.00431873	0.9886	0.998925	no
ENSBTAG00000011876	MORC3	1:150307554-150349311	low	high	OK	14.7412	17.2047	0.222943	0.38946	0.19475	0.696265	no
ENSBTAG00000011880	CHAF1B	1:150360987-150386586	low	high	OK	7.46404	7.42064	-0.00841393	-0.0115261	0.9686	0.995309	no
ENSBTAG00000030585	CLDN14	1:150439866-150440580	low	high	NOTEST	0	0	0	0	1	1	no
ENSBTAG00000037096	5S_rRNA	1:150617256-150617374	low	high	NOTEST	0	0	0	0	1	1	no
ENSBTAG00000021447	SIM2	1:150696149-150728567	low	high	NOTEST	0.070511	0.00915532	-2.94517	0	1	1	no
ENSBTAG00000033679	HLCS	1:150732148-150901970	low	high	OK	4.16537	4.09632	-0.0241148	-0.0357243	0.8987	0.984546	no
ENSBTAG00000036019	RIPPLY3	1:150961577-150972224	low	high	NOTEST	0.0324612	0	#NAME?	0	1	1	no
ENSBTAG00000043298	U6	1:150977221-150977328	low	high	NOTEST	0	0	0	0	1	1	no
ENSBTAG00000011512	PIGP	1:151008562-151021272	low	high	OK	17.447	17.8289	0.0312349	0.0324943	0.9152	0.986447	no
ENSBTAG00000008167	TTC3	1:151034216-151141015	low	high	OK	11.1468	11.2865	0.0179616	0.0333232	0.91075	0.985538	no
ENSBTAG00000004791	DSCR3	1:151164859-151199134	low	high	OK	24.8781	23.3702	-0.090209	-0.157322	0.6007	0.912021	no
ENSBTAG00000001771	DYRK1A	1:151370525-151411483	low	high	OK	19.8073	22.9958	0.215343	0.369346	0.2067	0.70351	no
ENSBTAG00000037616	KCNJ6	1:151610044-151610971	low	high	NOTEST	0.0104772	0	#NAME?	0	1	1	no
ENSBTAG00000042581	SNORA72	1:152076535-152076667	low	high	NOTEST	0	0	0	0	1	1	no
ENSBTAG00000045272	U6	1:152111843-152111950	low	high	NOTEST	0	0	0	0	1	1	no
ENSBTAG00000000973	KCNJ15	1:152301467-152306134	low	high	NOTEST	0	0.0444921	inf	0	1	1	no
ENSBTAG00000011001	ERG	1:152379403-152515109	low	high	OK	2.44416	2.53361	0.0518511	0.0543712	0.8566	0.973969	no
ENSBTAG00000043221	SNORA70	1:152859143-152859270	low	high	NOTEST	0	0	0	0	1	1	no
ENSBTAG00000009214	ETS2	1:152880453-152890252	low	high	OK	17.4483	16.0299	-0.122321	-0.178719	0.5464	0.893175	no
ENSBTAG00000020787	PIK3R4	1:153233566-153320510	low	high	OK	21.9947	22.992	0.06398	0.121769	0.6835	0.938217	no
ENSBTAG00000012837	COL6A6	1:153323108-153438339	low	high	NOTEST	0.00228383	0.00281128	0.299772	0	1	1	no
ENSBTAG00000021906	COL6A5	1:153531716-153547327	low	high	NOTEST	0	0	0	0	1	1	no
ENSBTAG00000021139	-	1:153795855-153799326	low	high	NOTEST	0	0	0	0	1	1	no
ENSBTAG00000044519	-	1:153891168-153891255	low	high	NOTEST	0	0	0	0	1	1	no
ENSBTAG00000006479	CAPN7	1:153971501-154021605	low	high	OK	13.3726	14.7386	0.140323	0.236767	0.4113	0.828758	no
ENSBTAG00000023377	SH3BP5	1:154024456-154103515	low	high	OK	9.29857	7.53251	-0.303878	-0.370239	0.20955	0.705705	no
ENSBTAG00000030592	UBL5	1:154150027-154150249	low	high	NOTEST	1.20878	0.44925	-1.42796	0	1	1	no
ENSBTAG00000019202	EAF1	1:154171376-154200073	low	high	OK	43.063	54.5138	0.340173	0.499913	0.10505	0.586403	no
ENSBTAG00000023375	METTL6	1:154171376-154200073	low	high	OK	17.6612	18.4944	0.0665082	0.052222	0.85525	0.973768	no
ENSBTAG00000040193	COLQ	1:154218713-154285721	low	high	NOTEST	0.260824	0.0991441	-1.39548	0	1	1	no
ENSBTAG00000003718	HACL1	1:154337505-154416952	low	high	OK	14.3927	14.3348	-0.00581651	-0.00829283	0.97825	0.99773	no
ENSBTAG00000019129	BTD	1:154337505-154416952	low	high	OK	3.2581	3.12206	-0.0615351	-0.0385697	0.8975	0.984019	no
ENSBTAG00000024815	ANKRD28	1:154443132-154568336	low	high	OK	5.39916	5.57521	0.0462935	0.0674346	0.81985	0.97031	no
ENSBTAG00000038697	-	1:154682044-154682120	low	high	NOTEST	0	0	0	0	1	1	no
ENSBTAG00000008240	GALNT15	1:154923158-154967566	low	high	NOTEST	0.0533388	0.0134238	-1.99039	0	1	1	no
ENSBTAG00000003916	DPH3	1:155004506-155009732	low	high	OK	8.47257	8.50596	0.00567435	0.00784759	0.97935	0.997796	no
ENSBTAG00000004891	OXNAD1	1:155017756-155158936	low	high	OK	7.69885	7.64419	-0.0102792	-0.0119401	0.96685	0.994694	no
ENSBTAG00000030593	RFTN1	1:155176263-155184715	low	high	OK	48.272	40.6264	-0.248771	-0.393368	0.17655	0.677548	no
ENSBTAG00000000502	DAZL	1:155383457-155406442	low	high	NOTEST	0	0	0	0	1	1	no
ENSBTAG00000009942	PLCL2	1:155618261-155833445	low	high	OK	58.4547	59.7291	0.0311132	0.0590131	0.83605	0.971806	no
ENSBTAG00000042360	U6	1:155618261-155833445	low	high	NOTEST	0	0	0	0	1	1	no
ENSBTAG00000030581	TBC1D5	1:155833804-156185921	low	high	OK	16.8476	17.9	0.087424	0.135615	0.65645	0.930996	no
ENSBTAG00000021158	SATB1	1:157169739-157261755	low	high	OK	34.3918	37.2906	0.116745	0.220612	0.4546	0.851302	no
ENSBTAG00000047978	-	1:158298804-158299185	low	high	NOTEST	0	0	0	0	1	1	no
ENSBTAG00000010051	LGSN	2:238092-305169	low	high	NOTEST	0	0	0	0	1	1	no
ENSBTAG00000009831	OCA2	2:347041-598104	low	high	NOTEST	0	0.00331994	inf	0	1	1	no
ENSBTAG00000040536	-	2:347041-598104	low	high	NOTEST	0	0	0	0	1	1	no
ENSBTAG00000043266	U6	2:632719-632828	low	high	NOTEST	0	0	0	0	1	1	no
ENSBTAG00000013916	HERC2	2:646581-878049	low	high	OK	16.8339	18.4551	0.132657	0.251324	0.3976	0.825437	no
ENSBTAG00000002316	NIPA1	2:916139-963744	low	high	NOTEST	0.668083	1.05479	0.65886	0	1	1	no
ENSBTAG00000016895	NIPA2	2:973926-994208	low	high	OK	37.8766	40.4217	0.0938239	0.159052	0.5821	0.905348	no
ENSBTAG00000016894	CYFIP1	2:996691-1104749	low	high	OK	12.1948	13.597	0.157021	0.269687	0.3624	0.80875	no
ENSBTAG00000014714	TUBGCP5	2:1162440-1212931	low	high	OK	14.4234	13.5899	-0.0858684	-0.149744	0.5944	0.909097	no
ENSBTAG00000015841	CCDC115	2:1243722-1247799	low	high	OK	18.8508	17.5731	-0.101257	-0.159986	0.58235	0.905348	no
ENSBTAG00000003225	IMP4	2:1247983-1252957	low	high	OK	73.6587	63.6678	-0.210291	-0.387223	0.1877	0.690039	no
ENSBTAG00000011658	PTPN18	2:1263537-1282763	low	high	OK	47.5867	38.1027	-0.320664	-0.573124	0.0495	0.469663	no
ENSBTAG00000038318	AMER3	2:1404183-1406607	low	high	NOTEST	0	0	0	0	1	1	no
ENSBTAG00000015834	ARHGEF4	2:1609040-1792901	low	high	NOTEST	0.57424	0.358571	-0.679395	0	1	1	no
ENSBTAG00000034978	FAM168B	2:1793432-1834568	low	high	OK	35.7881	37.401	0.0635968	0.124606	0.6659	0.933224	no
ENSBTAG00000000941	PLEKHB2	2:1850106-1899289	low	high	OK	66.8279	76.1582	0.18855	0.363123	0.2237	0.715828	no
ENSBTAG00000047403	U6	2:2026956-2027063	low	high	NOTEST	0	0	0	0	1	1	no
ENSBTAG00000043294	U6	2:2128013-2128126	low	high	NOTEST	0	0	0	0	1	1	no
ENSBTAG00000042866	SNORA19	2:2860086-2860216	low	high	NOTEST	0	0	0	0	1	1	no
ENSBTAG00000047034	-	2:2893419-2893497	low	high	NOTEST	0	0	0	0	1	1	no
ENSBTAG00000006157	HS6ST1	2:4111870-4149372	low	high	OK	4.63012	4.8365	0.0629129	0.058582	0.8412	0.972711	no
ENSBTAG00000005444	UGGT1	2:4228136-4333329	low	high	OK	10.4062	12.3434	0.246293	0.419898	0.16115	0.660678	no
ENSBTAG00000006003	SAP130	2:4383804-4461731	low	high	OK	9.50744	10.5083	0.144403	0.24467	0.40275	0.828025	no
ENSBTAG00000008089	AMMECR1L	2:4541471-4548727	low	high	OK	6.31226	7.13774	0.177312	0.196055	0.50605	0.872032	no
ENSBTAG00000010225	POLR2D	2:4554333-4565801	low	high	OK	30.711	40.6116	0.403138	0.600543	0.03895	0.427457	no
ENSBTAG00000005987	WDR33	2:4608434-4717334	low	high	OK	26.7909	25.7698	-0.0560617	-0.107561	0.71555	0.948945	no
ENSBTAG00000005986	SFT2D3	2:4722618-4723281	low	high	NOTEST	1.49204	0.670361	-1.15428	0	1	1	no
ENSBTAG00000006261	GPR17	2:4780175-4819192	low	high	NOTEST	0	0	0	0	1	1	no
ENSBTAG00000006262	LIMS2	2:4780175-4819192	low	high	OK	2.12056	1.34337	-0.658588	-0.458121	0.15635	0.654317	no
ENSBTAG00000039803	MYO7B	2:4819956-4901074	low	high	NOTEST	0.0281898	0.0142443	-0.984787	0	1	1	no
ENSBTAG00000021172	IWS1	2:4945254-4991153	low	high	OK	15.1356	16.3797	0.113963	0.202938	0.49275	0.868703	no
ENSBTAG00000018275	-	2:5015010-5016211	low	high	NOTEST	0.110295	0.0416567	-1.40474	0	1	1	no
ENSBTAG00000003950	PROC	2:5034438-5044966	low	high	NOTEST	0.515856	0.329874	-0.645052	0	1	1	no
ENSBTAG00000004216	MAP3K2	2:5135173-5166290	low	high	OK	6.46042	9.02794	0.482769	0.652653	0.02965	0.397553	no
ENSBTAG00000020777	ERCC3	2:5181036-5211357	low	high	OK	30.9672	27.1915	-0.187589	-0.345123	0.24735	0.733511	no
ENSBTAG00000038275	CYP27C1	2:5230172-5251068	low	high	NOTEST	0	0	0	0	1	1	no
ENSBTAG00000034949	-	2:5345305-5345741	low	high	NOTEST	0	0	0	0	1	1	no
ENSBTAG00000019177	BIN1	2:5350653-5407851	low	high	OK	69.2872	56.3219	-0.298893	-0.553222	0.06765	0.511254	no
ENSBTAG00000045010	bta-mir-2350	2:5350653-5407851	low	high	NOTEST	0	0	0	0	1	1	no
ENSBTAG00000017214	-	2:5512931-5514784	low	high	NOTEST	0	0	0	0	1	1	no
ENSBTAG00000000266	NAB1	2:5567017-5603683	low	high	OK	8.82686	10.2966	0.222201	0.366969	0.21635	0.71154	no
ENSBTAG00000015678	TMEM194B	2:5719427-5744015	low	high	OK	5.92802	6.5404	0.141829	0.166422	0.57095	0.902531	no
ENSBTAG00000007719	MFSD6	2:5752910-5814559	low	high	OK	10.6831	12.0267	0.170907	0.276323	0.3471	0.800608	no
ENSBTAG00000007584	INPP1	2:5867811-5903148	low	high	OK	34.6013	28.7307	-0.268231	-0.462715	0.111	0.596211	no
ENSBTAG00000007787	HIBCH	2:5934155-6032782	low	high	OK	13.5834	16.8562	0.311436	0.449704	0.1217	0.61335	no
ENSBTAG00000026994	C2H2orf88	2:6038402-6113008	low	high	NOTEST	0.745461	0.630606	-0.241395	0	1	1	no
ENSBTAG00000011808	MSTN	2:6213565-6220196	low	high	NOTEST	0	0	0	0	1	1	no
ENSBTAG00000018795	PMS1	2:6395004-6511175	low	high	OK	2.1599	2.49834	0.210007	0.241818	0.3929	0.823361	no
ENSBTAG00000012561	ORMDL1	2:6511309-6523389	low	high	OK	13.4293	15.1161	0.170704	0.260099	0.361	0.80875	no
ENSBTAG00000012557	OSGEPL1	2:6531524-6542021	low	high	OK	6.26082	7.10124	0.181719	0.21439	0.4715	0.859855	no
ENSBTAG00000012554	ANKAR	2:6544588-6596238	low	high	NOTEST	0.00176996	0.0106941	2.59503	0	1	1	no
ENSBTAG00000000492	ASNSD1	2:6605443-6616484	low	high	OK	41.5957	42.7246	0.0386312	0.0729352	0.80015	0.966064	no
ENSBTAG00000010498	SLC40A1	2:6716590-6740329	low	high	OK	93.4884	104.522	0.160944	0.299673	0.3121	0.780575	no
ENSBTAG00000003002	WDR75	2:6875267-6916093	low	high	OK	12.3683	13.4957	0.125858	0.215591	0.46145	0.85483	no
ENSBTAG00000027020	COL5A2	2:7139737-7298551	low	high	NOTEST	0.0868059	0.0786925	-0.141566	0	1	1	no
ENSBTAG00000045103	bta-mir-2917	2:7139737-7298551	low	high	NOTEST	0	0	0	0	1	1	no
ENSBTAG00000021466	COL3A1	2:7318226-7356937	low	high	OK	2.17735	1.35549	-0.683758	-0.411238	0.49245	0.868316	no
ENSBTAG00000007141	GULP1	2:7782628-7907003	low	high	NOTEST	0.0370364	0	#NAME?	0	1	1	no
ENSBTAG00000042939	U6	2:8001399-8001504	low	high	NOTEST	0	0	0	0	1	1	no
ENSBTAG00000046000	-	2:8844052-8844553	low	high	NOTEST	0	0	0	0	1	1	no
ENSBTAG00000008483	CALCRL	2:8901431-9030989	low	high	OK	1.15087	2.20784	0.939907	1.03282	0.00215	0.121016	no
ENSBTAG00000007580	ZSWIM2	2:9502290-9523394	low	high	NOTEST	0	0.0055951	inf	0	1	1	no
ENSBTAG00000001683	FAM171B	2:9567190-9590374	low	high	NOTEST	0.179375	0.236374	0.398087	0	1	1	no
ENSBTAG00000019929	ITGAV	2:9651630-9760100	low	high	OK	3.37944	4.28211	0.341539	0.435006	0.13985	0.634225	no
ENSBTAG00000047275	-	2:9651630-9760100	low	high	NOTEST	0.0481291	0.0785227	0.706201	0	1	1	no
ENSBTAG00000021762	ZC3H15	2:9849226-9870250	low	high	OK	23.4881	27.1558	0.209328	0.373404	0.2116	0.707331	no
ENSBTAG00000003645	FSIP2	2:10581445-10725564	low	high	NOTEST	0	0	0	0	1	1	no
ENSBTAG00000048130	U1	2:10883786-10883950	low	high	NOTEST	1.92275	0	#NAME?	0	1	1	no
ENSBTAG00000026122	ZNF804A	2:11593229-11598298	low	high	NOTEST	0.0484328	0.02094	-1.20972	0	1	1	no
ENSBTAG00000038064	-	2:11700813-11701755	low	high	NOTEST	0	0.0140315	inf	0	1	1	no
ENSBTAG00000042196	SNORA43	2:12832528-12832662	low	high	NOTEST	0	0	0	0	1	1	no
ENSBTAG00000045221	U4	2:13121228-13121356	low	high	NOTEST	0	0	0	0	1	1	no
ENSBTAG00000009777	NUP35	2:13455251-13487222	low	high	OK	8.23344	9.51377	0.208522	0.27368	0.35265	0.80318	no
ENSBTAG00000020961	DUSP19	2:13503489-13519946	low	high	OK	4.33873	4.92461	0.182737	0.2202	0.46715	0.857022	no
ENSBTAG00000033662	NCKAP1	2:13575101-13664827	low	high	OK	1.87325	1.84633	-0.020884	-0.0208476	0.9463	0.990624	no
ENSBTAG00000010977	FRZB	2:13724667-13761787	low	high	NOTEST	0.870269	0.977013	0.166917	0	1	1	no
ENSBTAG00000042402	U6	2:13767665-13767772	low	high	NOTEST	0	0	0	0	1	1	no
ENSBTAG00000008390	DNAJC10	2:13825854-13873784	low	high	OK	31.4727	34.2245	0.120926	0.223367	0.4544	0.851302	no
ENSBTAG00000012100	PDE1A	2:14087655-14483437	low	high	NOTEST	0.00223352	0	#NAME?	0	1	1	no
ENSBTAG00000033523	-	2:14087655-14483437	low	high	NOTEST	0.299548	0.216906	-0.465722	0	1	1	no
ENSBTAG00000044009	PPP1R1C	2:14502889-14623643	low	high	NOTEST	0	0	0	0	1	1	no
ENSBTAG00000000937	SSFA2	2:14683867-14751322	low	high	OK	8.03876	9.53861	0.246807	0.422047	0.1508	0.648248	no
ENSBTAG00000001755	NEUROD1	2:14953995-14956356	low	high	NOTEST	0	0	0	0	1	1	no
ENSBTAG00000009257	CERKL	2:15026224-15113323	low	high	NOTEST	0	0.0176693	inf	0	1	1	no
ENSBTAG00000009256	ITGA4	2:15115672-15207508	low	high	OK	53.9809	65.8636	0.287034	0.54081	0.07045	0.515124	no
ENSBTAG00000037365	-	2:15282525-15282618	low	high	NOTEST	0	0	0	0	1	1	no
ENSBTAG00000043956	UBE2E3	2:15671751-15761822	low	high	OK	21.4595	25.1037	0.226281	0.297462	0.32425	0.786479	no
ENSBTAG00000045838	-	2:15872135-15872832	low	high	NOTEST	0	0	0	0	1	1	no
ENSBTAG00000028219	5S_rRNA	2:16247240-16247360	low	high	NOTEST	0	0	0	0	1	1	no
ENSBTAG00000021726	CWC22	2:16820520-16882492	low	high	OK	12.1187	13.1175	0.114252	0.193922	0.50275	0.870429	no
ENSBTAG00000045485	U8	2:16973493-16973557	low	high	NOTEST	0	0	0	0	1	1	no
ENSBTAG00000003120	MGC139239	2:17084654-17448607	low	high	NOTEST	0.139193	0.0896987	-0.63393	0	1	1	no
ENSBTAG00000046904	-	2:17084654-17448607	low	high	NOTEST	0	0	0	0	1	1	no
ENSBTAG00000001861	SESTD1	2:17708889-17730680	low	high	NOTEST	1.03253	1.14865	0.153753	0	1	1	no
ENSBTAG00000027875	CCDC141	2:17791921-18010283	low	high	NOTEST	0.0324417	0.0666031	1.03774	0	1	1	no
ENSBTAG00000042279	U6	2:18021756-18021860	low	high	NOTEST	0	0	0	0	1	1	no
ENSBTAG00000026986	TTN	2:18054942-18329808	low	high	NOTEST	0.0480483	0.0519289	0.112054	0	1	1	no
ENSBTAG00000001098	PLEKHA3	2:18382407-18410532	low	high	OK	10.661	13.1042	0.297688	0.4331	0.13955	0.634225	no
ENSBTAG00000001097	FKBP7	2:18413883-18421599	low	high	NOTEST	1.10273	1.0675	-0.0468478	0	1	1	no
ENSBTAG00000033254	DFNB59	2:18424772-18431102	low	high	NOTEST	0.0386418	0.010577	-1.86923	0	1	1	no
ENSBTAG00000001096	PRKRA	2:18433085-18449877	low	high	OK	2.97753	2.53925	-0.229711	-0.213536	0.4572	0.852302	no
ENSBTAG00000014405	OSBPL6	2:18476914-18564896	low	high	OK	3.07686	2.17711	-0.499045	-0.571343	0.0502	0.470522	no
ENSBTAG00000042858	SNORA79	2:18476914-18564896	low	high	NOTEST	0	0	0	0	1	1	no
ENSBTAG00000044684	SNORD112	2:18651775-18651847	low	high	NOTEST	0	0	0	0	1	1	no
ENSBTAG00000006168	RBM45	2:18759170-18776348	low	high	OK	52.8244	51.976	-0.0233596	-0.0435164	0.88355	0.979768	no
ENSBTAG00000039522	CYCT	2:18780935-18799857	low	high	NOTEST	0.196238	0.35809	0.867719	0	1	1	no
ENSBTAG00000016396	PDE11A	2:18823637-19247733	low	high	NOTEST	0.0810836	0.0425114	-0.931558	0	1	1	no
ENSBTAG00000027694	TTC30A	2:19257061-19259992	low	high	NOTEST	1.04016	1.26428	0.281518	0	1	1	no
ENSBTAG00000027696	TTC30B	2:19323589-19326224	low	high	NOTEST	0.0975727	0.112846	0.20981	0	1	1	no
ENSBTAG00000009897	AGPS	2:19340959-19433177	low	high	OK	29.5012	33.7935	0.195975	0.350801	0.2418	0.728802	no
ENSBTAG00000019255	NFE2L2	2:19659539-19692048	low	high	OK	51.0638	60.0502	0.233868	0.445842	0.13055	0.619674	no
ENSBTAG00000021580	-	2:19700522-19705981	low	high	OK	117.943	127.331	0.110492	0.213803	0.46415	0.855393	no
ENSBTAG00000045536	-	2:19705981-19706055	low	high	NOTEST	0	0	0	0	1	1	no
ENSBTAG00000043318	U6	2:20305576-20305683	low	high	NOTEST	0	0	0	0	1	1	no
ENSBTAG00000006693	MTX2	2:20603384-20678885	low	high	OK	12.8431	13.9698	0.121324	0.164343	0.57375	0.902597	no
ENSBTAG00000015840	HOXD1	2:20759889-20761196	low	high	NOTEST	0	0	0	0	1	1	no
ENSBTAG00000004835	HOXD3	2:20776407-20780505	low	high	NOTEST	0	0	0	0	1	1	no
ENSBTAG00000039581	HOXD4	2:20794854-20797028	low	high	NOTEST	0	0.00924886	inf	0	1	1	no
ENSBTAG00000029927	bta-mir-10b	2:20797605-20797704	low	high	NOTEST	0	0	0	0	1	1	no
ENSBTAG00000016033	HOXD9	2:20824234-20825910	low	high	NOTEST	0	0	0	0	1	1	no
ENSBTAG00000016030	HOXD10	2:20828933-20832040	low	high	NOTEST	0	0	0	0	1	1	no
ENSBTAG00000033330	HOXD	2:20839235-20841537	low	high	NOTEST	0	0	0	0	1	1	no
ENSBTAG00000004314	HOXD12	2:20848043-20849010	low	high	NOTEST	0	0	0	0	1	1	no
ENSBTAG00000004313	HOXD13	2:20854098-20856159	low	high	NOTEST	0	0	0	0	1	1	no
ENSBTAG00000002009	-	2:20918859-20919297	low	high	OK	2.91816	4.12007	0.497611	0.331639	0.31765	0.785492	no
ENSBTAG00000018061	KIAA1715	2:20941573-21011178	low	high	OK	8.90529	9.83775	0.143667	0.189405	0.5208	0.880324	no
ENSBTAG00000031711	-	2:21060666-21061224	low	high	NOTEST	0	0	0	0	1	1	no
ENSBTAG00000043840	U6	2:21695247-21695354	low	high	NOTEST	0	0	0	0	1	1	no
ENSBTAG00000002944	ATP5G3	2:21702149-21705260	low	high	OK	238.136	238.512	0.00227693	0.0042627	0.9878	0.998611	no
ENSBTAG00000002295	ATF2	2:21725941-21830229	low	high	OK	14.5904	17.8275	0.289084	0.456459	0.12245	0.613749	no
ENSBTAG00000045843	U6	2:21725941-21830229	low	high	NOTEST	0	0	0	0	1	1	no
ENSBTAG00000008028	CHN1	2:21880322-22081286	low	high	NOTEST	0.0799437	0.0701068	-0.189429	0	1	1	no
ENSBTAG00000018253	CHRNA1	2:22120290-22139864	low	high	NOTEST	0.0364995	0.0358475	-0.0260031	0	1	1	no
ENSBTAG00000001585	WIPF1	2:22253661-22294719	low	high	OK	101.044	109.119	0.110929	0.210784	0.4729	0.861143	no
ENSBTAG00000043001	U6	2:22303364-22303470	low	high	NOTEST	0	0	0	0	1	1	no
ENSBTAG00000021636	GPR155	2:22359362-22394217	low	high	OK	1.68313	2.09512	0.31588	0.316609	0.28355	0.761915	no
ENSBTAG00000012966	SCRN3	2:22400873-22432815	low	high	OK	3.00226	3.28268	0.128825	0.129347	0.6631	0.932846	no
ENSBTAG00000038620	CIR1	2:22432845-22474248	low	high	OK	31.5184	32.6751	0.0519971	0.08881	0.7605	0.956927	no
ENSBTAG00000014949	SP9	2:22485429-22487883	low	high	NOTEST	0	0	0	0	1	1	no
ENSBTAG00000043499	SNORA72	2:22530275-22530407	low	high	NOTEST	0	0	0	0	1	1	no
ENSBTAG00000006970	OLA1	2:22564517-22728762	low	high	OK	20.9064	21.8325	0.0625329	0.0996705	0.73505	0.95235	no
ENSBTAG00000000176	SP3	2:22841313-22888725	low	high	OK	47.6922	62.1551	0.382118	0.714334	0.01545	0.314441	no
ENSBTAG00000040494	UBL5	2:23299146-23299368	low	high	NOTEST	0.193575	1.90917	3.30199	0	1	1	no
ENSBTAG00000003458	CDCA7	2:23377567-23390741	low	high	OK	59.4678	58.273	-0.0292814	-0.0564093	0.8471	0.97286	no
ENSBTAG00000001083	-	2:23443012-23608298	low	high	OK	1.688	1.89027	0.163274	0.160274	0.57015	0.902531	no
ENSBTAG00000043175	U6	2:23620289-23620396	low	high	NOTEST	0	0	0	0	1	1	no
ENSBTAG00000020984	RAPGEF4	2:23644875-23974945	low	high	NOTEST	0.00906858	0.00251091	-1.85267	0	1	1	no
ENSBTAG00000040105	-	2:24001746-24001848	low	high	NOTEST	0	0	0	0	1	1	no
ENSBTAG00000043489	U6	2:24026140-24026247	low	high	NOTEST	0	0	0	0	1	1	no
ENSBTAG00000016836	PDK1	2:24067474-24107467	low	high	OK	19.0131	19.3821	0.0277274	0.0429398	0.88475	0.979768	no
ENSBTAG00000042826	U6	2:24119470-24119577	low	high	NOTEST	0	0	0	0	1	1	no
ENSBTAG00000017266	ITGA6	2:24131485-24217715	low	high	OK	10.4808	11.6049	0.146979	0.24923	0.40505	0.828257	no
ENSBTAG00000045375	bta-mir-2352	2:24131485-24217715	low	high	NOTEST	0	0	0	0	1	1	no
ENSBTAG00000005741	DLX2	2:24489073-24491347	low	high	NOTEST	0	0	0	0	1	1	no
ENSBTAG00000015217	DLX1	2:24502928-24506672	low	high	NOTEST	0	0	0	0	1	1	no
ENSBTAG00000019075	MAP1D	2:24512077-24590687	low	high	OK	7.3147	5.93865	-0.300662	-0.348944	0.2305	0.721615	no
ENSBTAG00000010118	HAT1	2:24606879-24646776	low	high	OK	22.3149	24.7501	0.149428	0.24447	0.4094	0.828758	no
ENSBTAG00000016762	SLC25A12	2:24678581-24777204	low	high	OK	12.3331	13.3566	0.115019	0.189591	0.5194	0.880324	no
ENSBTAG00000002646	DYNC1I2	2:24807356-24860776	low	high	OK	27.5641	34.0405	0.304462	0.55339	0.06525	0.500111	no
ENSBTAG00000007898	CYBRD1	2:24956533-24987973	low	high	OK	4.66728	4.9588	0.0874095	0.0765869	0.79395	0.965357	no
ENSBTAG00000007683	DCAF17	2:25045499-25070380	low	high	OK	5.38682	5.606	0.0575372	0.0735751	0.80185	0.966064	no
ENSBTAG00000016430	METTL8	2:25070935-25154865	low	high	OK	3.38325	3.52368	0.0586737	0.0539094	0.8644	0.975156	no
ENSBTAG00000006918	TLK1	2:25382838-25493317	low	high	OK	21.1925	23.7652	0.165299	0.296114	0.31935	0.786277	no
ENSBTAG00000013218	GORASP2	2:25566350-25599241	low	high	OK	30.1816	28.6571	-0.0747755	-0.13278	0.6498	0.929256	no
ENSBTAG00000036258	-	2:25566350-25599241	low	high	NOTEST	0.223419	0.137867	-0.696476	0	1	1	no
ENSBTAG00000007258	GAD1	2:25646774-25685832	low	high	NOTEST	0	0	0	0	1	1	no
ENSBTAG00000032846	ERICH2	2:25705588-25720829	low	high	NOTEST	0	0	0	0	1	1	no
ENSBTAG00000003207	SP5	2:25773542-25776191	low	high	NOTEST	0	0	0	0	1	1	no
ENSBTAG00000045962	U6	2:25920716-25920820	low	high	NOTEST	0	0	0	0	1	1	no
ENSBTAG00000003626	MYO3B	2:25973377-26259891	low	high	NOTEST	0.00480844	0.00366854	-0.390365	0	1	1	no
ENSBTAG00000043675	U6	2:26334406-26334514	low	high	NOTEST	0	0	0	0	1	1	no
ENSBTAG00000020296	UBR3	2:26361547-26565226	low	high	OK	6.51549	7.69925	0.240844	0.41997	0.1622	0.6614	no
ENSBTAG00000008716	SSB	2:26582628-26599728	low	high	OK	31.9086	33.5348	0.0717132	0.120348	0.6853	0.938611	no
ENSBTAG00000026008	METTL5	2:26582628-26599728	low	high	OK	16.452	20.0215	0.283288	0.201546	0.4898	0.867465	no
ENSBTAG00000042734	U6	2:26582628-26599728	low	high	NOTEST	0	0	0	0	1	1	no
ENSBTAG00000001093	KLHL23	2:26619584-26636478	low	high	NOTEST	0.156232	0.0902483	-0.791718	0	1	1	no
ENSBTAG00000001092	PHOSPHO2	2:26660799-26665974	low	high	OK	8.14028	8.26144	0.0213142	0.0248543	0.9313	0.98943	no
ENSBTAG00000001090	CCDC173	2:26666109-26690420	low	high	NOTEST	0.0066773	0	#NAME?	0	1	1	no
ENSBTAG00000027789	PPIG	2:26695351-26736067	low	high	OK	28.4613	30.6326	0.106065	0.200335	0.4871	0.866036	no
ENSBTAG00000010743	FASTKD1	2:26740842-26776374	low	high	OK	5.27255	6.24579	0.244385	0.328879	0.264	0.745548	no
ENSBTAG00000044248	snoU13	2:26740842-26776374	low	high	NOTEST	0	0	0	0	1	1	no
ENSBTAG00000046878	-	2:26740842-26776374	low	high	NOTEST	0.0774157	0.26668	1.78441	0	1	1	no
ENSBTAG00000010741	KBTBD10	2:26780741-26798046	low	high	NOTEST	0.072074	0.146082	1.01923	0	1	1	no
ENSBTAG00000010736	BBS5	2:26800660-26821659	low	high	NOTEST	1.16657	1.05136	-0.150014	0	1	1	no
ENSBTAG00000004555	LRP2	2:26936762-27078521	low	high	NOTEST	0	0	0	0	1	1	no
ENSBTAG00000004557	DHRS9	2:27116744-27140610	low	high	OK	21.7329	25.0081	0.202517	0.315195	0.2853	0.76428	no
ENSBTAG00000026885	ABCB11	2:27176813-27258734	low	high	NOTEST	0.0589665	0.0771996	0.388698	0	1	1	no
ENSBTAG00000004241	G6PC2	2:27274584-27281293	low	high	NOTEST	0	0.0146894	inf	0	1	1	no
ENSBTAG00000010048	SPC25	2:27296840-27309226	low	high	OK	2.52341	2.7724	0.135759	0.111619	0.71155	0.946893	no
ENSBTAG00000042879	U6	2:27296840-27309226	low	high	NOTEST	0	0	0	0	1	1	no
ENSBTAG00000010362	NOSTRIN	2:27317637-27380506	low	high	NOTEST	0.0587015	0.0624327	0.0889057	0	1	1	no
ENSBTAG00000043862	5S_rRNA	2:27407916-27758923	low	high	NOTEST	0	0	0	0	1	1	no
ENSBTAG00000044179	CERS6	2:27407916-27758923	low	high	OK	2.71465	3.57032	0.395289	0.303757	0.3651	0.808974	no
ENSBTAG00000044462	bta-mir-2353	2:27407916-27758923	low	high	NOTEST	0	0	0	0	1	1	no
ENSBTAG00000017162	STK39	2:27924667-28017774	low	high	OK	1.36866	1.56603	0.194347	0.13357	0.6647	0.933032	no
ENSBTAG00000021954	-	2:28094269-28095174	low	high	NOTEST	0	0.0161667	inf	0	1	1	no
ENSBTAG00000046605	U6	2:28141167-28141273	low	high	NOTEST	0	0	0	0	1	1	no
ENSBTAG00000003164	B3GALT1	2:28400754-28401735	low	high	NOTEST	0	0	0	0	1	1	no
ENSBTAG00000017743	XIRP2	2:29080499-29131828	low	high	NOTEST	0.000563069	0	#NAME?	0	1	1	no
ENSBTAG00000046347	-	2:29428423-29428879	low	high	NOTEST	0	0	0	0	1	1	no
ENSBTAG00000019137	SCN7A	2:29933316-29994583	low	high	NOTEST	0	0	0	0	1	1	no
ENSBTAG00000026882	-	2:30091988-30092690	low	high	NOTEST	0	0.0266035	inf	0	1	1	no
ENSBTAG00000002425	SCN9A	2:30093696-30184706	low	high	NOTEST	0.0702106	0.116822	0.734549	0	1	1	no
ENSBTAG00000042597	U6	2:30272850-30272957	low	high	NOTEST	0	0	0	0	1	1	no
ENSBTAG00000018520	SCN1A	2:30321634-30415283	low	high	NOTEST	0.0410212	0.0261503	-0.649541	0	1	1	no
ENSBTAG00000016512	TTC21B	2:30433134-30531188	low	high	OK	13.6852	13.4303	-0.0271229	-0.0486046	0.87545	0.976937	no
ENSBTAG00000013957	GALNT3	2:30642214-30666124	low	high	OK	13.4917	17.0353	0.336449	0.557463	0.05545	0.481371	no
ENSBTAG00000039091	CSRNP3	2:30716353-30808741	low	high	NOTEST	0	0	0	0	1	1	no
ENSBTAG00000042315	U6	2:30716353-30808741	low	high	NOTEST	0	0	0	0	1	1	no
ENSBTAG00000038180	SCN2A	2:30981156-31119776	low	high	NOTEST	0.00400733	0.00248058	-0.691962	0	1	1	no
ENSBTAG00000019385	SCN3A	2:31196565-31283753	low	high	OK	2.2098	3.568	0.6912	0.919143	0.00255	0.12999	no
ENSBTAG00000042818	U6	2:31196565-31283753	low	high	NOTEST	0	0	0	0	1	1	no
ENSBTAG00000007650	SLC38A11	2:31391773-31446946	low	high	NOTEST	1.18142	1.31873	0.158624	0	1	1	no
ENSBTAG00000046685	U6	2:31520691-31520798	low	high	NOTEST	0	0	0	0	1	1	no
ENSBTAG00000005501	COBLL1	2:31630685-31682792	low	high	OK	2.64706	3.39616	0.359517	0.339549	0.24585	0.732461	no
ENSBTAG00000047880	-	2:31688428-31699171	low	high	OK	8.79665	8.9125	0.0188761	0.0239463	0.9342	0.990037	no
ENSBTAG00000019291	GRB14	2:31783356-31912200	low	high	NOTEST	0.279341	0.244121	-0.194429	0	1	1	no
ENSBTAG00000008704	FIGN	2:32850154-32852428	low	high	NOTEST	0.00605471	0.00501132	-0.272866	0	1	1	no
ENSBTAG00000045366	7SK	2:33376330-33376527	low	high	NOTEST	0	0	0	0	1	1	no
ENSBTAG00000047523	-	2:33990542-33990621	low	high	NOTEST	0	0	0	0	1	1	no
ENSBTAG00000001899	KCNH7	2:34005800-34163051	low	high	NOTEST	0	0.00305736	inf	0	1	1	no
ENSBTAG00000046572	-	2:34005800-34163051	low	high	NOTEST	0	0	0	0	1	1	no
ENSBTAG00000018446	GCA	2:34173877-34193022	low	high	OK	5.88525	7.11089	0.272925	0.339816	0.2551	0.7373	no
ENSBTAG00000043713	U6	2:34173877-34193022	low	high	NOTEST	0	0	0	0	1	1	no
ENSBTAG00000008142	IFIH1	2:34217172-34272473	low	high	OK	33.2753	41.1099	0.305032	0.556121	0.06435	0.499554	no
ENSBTAG00000008140	FAP	2:34297725-34376828	low	high	NOTEST	0.0846611	0.12136	0.519522	0	1	1	no
ENSBTAG00000000730	GCG	2:34398010-34408391	low	high	NOTEST	0	0	0	0	1	1	no
ENSBTAG00000015330	DPP4	2:34487843-34571758	low	high	OK	9.47056	8.73127	-0.117258	-0.13721	0.6404	0.927141	no
ENSBTAG00000048246	-	2:34487843-34571758	low	high	OK	17.496	19.2991	0.14151	0.143132	0.64045	0.927141	no
ENSBTAG00000015317	SLC4A10	2:34572521-34826834	low	high	NOTEST	0.00467062	0.0108971	1.22225	0	1	1	no
ENSBTAG00000028572	5S_rRNA	2:34923409-34923520	low	high	NOTEST	0	0	0	0	1	1	no
ENSBTAG00000006294	-	2:35003727-35003992	low	high	NOTEST	0	0	0	0	1	1	no
ENSBTAG00000021692	TBR1	2:35063833-35071532	low	high	NOTEST	0.00852892	0.00710156	-0.264227	0	1	1	no
ENSBTAG00000021691	PSMD14	2:35076259-35186366	low	high	OK	29.2983	28.2626	-0.0519199	-0.0867913	0.77085	0.959817	no
ENSBTAG00000045139	5S_rRNA	2:35076259-35186366	low	high	NOTEST	0	0	0	0	1	1	no
ENSBTAG00000006654	TANK	2:35247177-35342975	low	high	OK	76.0289	82.9282	0.125316	0.237912	0.41715	0.830381	no
ENSBTAG00000005180	RBMS1	2:35960129-36178719	low	high	OK	12.9896	16.1266	0.312083	0.470752	0.1153	0.605307	no
ENSBTAG00000009080	ITGB6	2:36256324-36348759	low	high	NOTEST	0.0885687	0.0947155	0.0968035	0	1	1	no
ENSBTAG00000032515	PLA2R1	2:36373938-36508295	low	high	NOTEST	0.0273709	0.1018	1.89502	0	1	1	no
ENSBTAG00000042933	SNORA21	2:36373938-36508295	low	high	NOTEST	0	0	0	0	1	1	no
ENSBTAG00000017797	LY75	2:36557430-36648018	low	high	OK	20.3572	26.9917	0.406975	0.769741	0.0108	0.265263	no
ENSBTAG00000038195	CD302	2:36656332-36681937	low	high	OK	6.18887	6.56018	0.0840581	0.11672	0.69535	0.942934	no
ENSBTAG00000008755	2014-03-07	2:36682215-36729906	low	high	OK	28.0622	32.4748	0.21069	0.39152	0.18485	0.689805	no
ENSBTAG00000020654	BAZ2B	2:36818172-37150720	low	high	OK	3.15471	4.32819	0.456257	0.666481	0.0284	0.391169	no
ENSBTAG00000004184	WDSUB1	2:37167344-37235900	low	high	OK	3.30077	3.77467	0.19355	0.197839	0.48645	0.866036	no
ENSBTAG00000004177	TANC1	2:37239776-37490228	low	high	NOTEST	1.13551	1.28774	0.181503	0	1	1	no
ENSBTAG00000032481	DAPL1	2:37593289-37620037	low	high	OK	46.579	53.8075	0.208126	0.290316	0.3175	0.785356	no
ENSBTAG00000013773	PKP4	2:37815458-37929695	low	high	OK	1.79261	2.19626	0.292986	0.339502	0.24645	0.732706	no
ENSBTAG00000004267	CCDC148	2:38004586-38112887	low	high	NOTEST	0	0	0	0	1	1	no
ENSBTAG00000036754	U12	2:38143424-38143572	low	high	NOTEST	0	0	0	0	1	1	no
ENSBTAG00000012801	UPP2	2:38326896-38363855	low	high	NOTEST	0	0	0	0	1	1	no
ENSBTAG00000043308	U6	2:38485127-38485234	low	high	NOTEST	0	0	0	0	1	1	no
ENSBTAG00000019337	ACVR1C	2:38549886-38599514	low	high	NOTEST	0.0640135	0.0579246	-0.144201	0	1	1	no
ENSBTAG00000008329	CYTIP	2:38682029-38711144	low	high	OK	117.355	144.767	0.302857	0.580843	0.0555	0.481371	no
ENSBTAG00000043593	U2	2:38731245-38731353	low	high	NOTEST	0	0	0	0	1	1	no
ENSBTAG00000012912	ERMN	2:38780332-38785787	low	high	NOTEST	0.0283146	0.0388425	0.456089	0	1	1	no
ENSBTAG00000017376	GALNT5	2:38796688-38838127	low	high	NOTEST	0	0.00345509	inf	0	1	1	no
ENSBTAG00000011909	ACVR1	2:39287888-39361498	low	high	OK	1.50743	2.17218	0.52705	0.524002	0.08065	0.536365	no
ENSBTAG00000032405	-	2:39571128-39572189	low	high	NOTEST	0	0	0	0	1	1	no
ENSBTAG00000009770	GPD2	2:39765205-39912916	low	high	OK	1.97851	2.79256	0.497178	0.559885	0.0657	0.501426	no
ENSBTAG00000003650	NR4A2	2:39999716-40017015	low	high	NOTEST	1.3176	1.18056	-0.158437	0	1	1	no
ENSBTAG00000043505	U6	2:40571289-40571396	low	high	NOTEST	0	0	0	0	1	1	no
ENSBTAG00000028119	U1	2:40593051-40593207	low	high	NOTEST	0	0	0	0	1	1	no
ENSBTAG00000006159	KCNJ3	2:41361136-41491255	low	high	NOTEST	0	0	0	0	1	1	no
ENSBTAG00000005562	GALNT13	2:41791845-42371758	low	high	NOTEST	0.0202448	0	#NAME?	0	1	1	no
ENSBTAG00000021526	RPRM	2:42762912-42764359	low	high	NOTEST	0	0	0	0	1	1	no
ENSBTAG00000012816	-	2:43381651-43382632	low	high	NOTEST	0.0859893	0.0234471	-1.87475	0	1	1	no
ENSBTAG00000033143	-	2:43529728-43530624	low	high	NOTEST	0	0	0	0	1	1	no
ENSBTAG00000001435	ARL6IP6	2:43543015-43584232	low	high	OK	20.4077	20.1554	-0.0179504	-0.0270885	0.9278	0.987661	no
ENSBTAG00000042278	U6	2:43543015-43584232	low	high	NOTEST	0	0	0	0	1	1	no
ENSBTAG00000047365	-	2:43543015-43584232	low	high	OK	3.74876	4.30222	0.198667	0.118031	0.6881	0.939932	no
ENSBTAG00000048151	PRPF40A	2:43585375-43643096	low	high	OK	23.5095	26.0379	0.147371	0.274383	0.3608	0.80875	no
ENSBTAG00000026851	FMNL2	2:43652957-43979596	low	high	NOTEST	0.599296	0.659164	0.137369	0	1	1	no
ENSBTAG00000034503	-	2:43652957-43979596	low	high	NOTEST	0	0	0	0	1	1	no
ENSBTAG00000045119	-	2:43652957-43979596	low	high	NOTEST	0	0	0	0	1	1	no
ENSBTAG00000044916	5S_rRNA	2:44049601-44049693	low	high	NOTEST	0	0	0	0	1	1	no
ENSBTAG00000048306	-	2:44142618-44145088	low	high	OK	7.39401	9.55115	0.369317	0.282272	0.36135	0.80875	no
ENSBTAG00000001887	STAM2	2:44146495-44166620	low	high	OK	12.6536	14.8058	0.226616	0.311675	0.29265	0.769359	no
ENSBTAG00000002297	CACNB4	2:44185983-44457832	low	high	NOTEST	0.412357	0.446105	0.113488	0	1	1	no
ENSBTAG00000002293	ARL5A	2:44468904-44491772	low	high	OK	19.2557	21.0409	0.127908	0.197515	0.4945	0.869047	no
ENSBTAG00000006907	NEB	2:44546001-44754701	low	high	NOTEST	0.436905	0.545586	0.320486	0	1	1	no
ENSBTAG00000021020	RIF1	2:44763140-44818737	low	high	OK	4.95152	5.23612	0.0806251	0.134387	0.65085	0.929528	no
ENSBTAG00000007239	TSG-6	2:44850891-44867293	low	high	OK	8.79836	10.0803	0.196234	0.191709	0.5206	0.880324	no
ENSBTAG00000032369	NMI	2:44930494-44950481	low	high	OK	109.148	108.648	-0.00662441	-0.0120606	0.9648	0.99459	no
ENSBTAG00000016217	RBM43	2:44961706-44973211	low	high	OK	32.6872	33.414	0.0317271	0.0578655	0.84435	0.972722	no
ENSBTAG00000039731	RND3	2:45800465-45822011	low	high	NOTEST	0.173324	0.114225	-0.601601	0	1	1	no
ENSBTAG00000045819	-	2:46412020-46412626	low	high	NOTEST	0	0	0	0	1	1	no
ENSBTAG00000037325	-	2:46645169-46645242	low	high	NOTEST	0	0	0	0	1	1	no
ENSBTAG00000015962	MMADHC	2:46648516-46664675	low	high	OK	47.9818	54.8977	0.194257	0.346106	0.248	0.733511	no
ENSBTAG00000047426	LYPD6	2:46723404-46759004	low	high	NOTEST	0.178765	0.738996	2.0475	0	1	1	no
ENSBTAG00000019683	LYPD6B	2:47068950-47099371	low	high	NOTEST	0.0216781	0.0384683	0.827434	0	1	1	no
ENSBTAG00000018125	KIF5C	2:47315200-47472004	low	high	NOTEST	0.0353486	0.0509808	0.528303	0	1	1	no
ENSBTAG00000018581	EPC2	2:47524098-47651169	low	high	OK	12.3234	13.0622	0.0839937	0.142575	0.64225	0.927542	no
ENSBTAG00000042622	U6	2:47524098-47651169	low	high	NOTEST	0	0	0	0	1	1	no
ENSBTAG00000019592	MBD5	2:47800354-47858327	low	high	OK	2.61607	2.84762	0.122355	0.169382	0.5732	0.902597	no
ENSBTAG00000016081	PTMA	2:47998613-47999416	low	high	OK	2.2504	2.91615	0.373884	0.290423	0.3135	0.781974	no
ENSBTAG00000015291	ORC4	2:48282735-48377766	low	high	OK	13.1688	15.19	0.206002	0.286225	0.32395	0.786479	no
ENSBTAG00000036993	U2	2:48282735-48377766	low	high	NOTEST	0	0.4119	inf	0	1	1	no
ENSBTAG00000018114	ACVR2A	2:48381790-48476764	low	high	NOTEST	1.3682	1.10235	-0.3117	0	1	1	no
ENSBTAG00000046032	-	2:49400487-49401260	low	high	NOTEST	0	0	0	0	1	1	no
ENSBTAG00000012376	-	2:49736039-49736399	low	high	NOTEST	0	0	0	0	1	1	no
ENSBTAG00000044491	U6	2:49852589-49852696	low	high	NOTEST	0	0	0	0	1	1	no
ENSBTAG00000012615	ZEB2	2:52275073-52406207	low	high	OK	25.2843	35.6002	0.493646	0.898883	0.0022	0.121925	no
ENSBTAG00000001132	GTDC1	2:52584333-52897314	low	high	OK	5.27204	6.63103	0.330871	0.390432	0.18945	0.692152	no
ENSBTAG00000032289	ARHGAP15	2:53065586-53732838	low	high	OK	91.8873	114.783	0.320969	0.614259	0.0369	0.419012	no
ENSBTAG00000032277	KYNU	2:53844154-53964125	low	high	OK	12.9409	21.6787	0.744339	1.1535	0.0003	0.0385964	yes
ENSBTAG00000047778	5S_rRNA	2:54116504-54116624	low	high	NOTEST	0	0	0	0	1	1	no
ENSBTAG00000043666	5S_rRNA	2:54543158-54543270	low	high	NOTEST	0	0	0	0	1	1	no
ENSBTAG00000047455	5S_rRNA	2:54612880-54613000	low	high	NOTEST	0	0	0	0	1	1	no
ENSBTAG00000048039	5S_rRNA	2:54615878-54615998	low	high	NOTEST	0	0	0	0	1	1	no
ENSBTAG00000032264	-	2:55560966-55561101	low	high	NOTEST	0	0	0	0	1	1	no
ENSBTAG00000024632	LRP1B	2:56711719-57011911	low	high	NOTEST	0	0	0	0	1	1	no
ENSBTAG00000017629	-	2:58552536-58555808	low	high	NOTEST	0	0	0	0	1	1	no
ENSBTAG00000018147	NXPH2	2:58582460-58712391	low	high	NOTEST	0	0	0	0	1	1	no
ENSBTAG00000045146	-	2:58582460-58712391	low	high	NOTEST	0	0	0	0	1	1	no
ENSBTAG00000013455	SPOPL	2:58798301-58846989	low	high	OK	7.08495	8.38424	0.242923	0.292472	0.325	0.786479	no
ENSBTAG00000001627	-	2:59143224-59144149	low	high	NOTEST	0.0423182	0	#NAME?	0	1	1	no
ENSBTAG00000014432	HNMT	2:59376268-59417330	low	high	OK	9.51735	16.6784	0.809349	1.15522	0.0002	0.0332523	yes
ENSBTAG00000039437	-	2:59654283-59655602	low	high	NOTEST	0	0	0	0	1	1	no
ENSBTAG00000043532	U6	2:59750108-60547022	low	high	NOTEST	0	0	0	0	1	1	no
ENSBTAG00000044055	THSD7B	2:59750108-60547022	low	high	NOTEST	0.00872308	0.0460276	2.39959	0	1	1	no
ENSBTAG00000021755	-	2:60615827-60616790	low	high	NOTEST	0.103404	0.0942095	-0.134344	0	1	1	no
ENSBTAG00000001060	CXCR4	2:61582124-61585838	low	high	OK	112.774	140.838	0.320598	0.603332	0.04155	0.435952	no
ENSBTAG00000009949	DARS	2:61722451-61787886	low	high	OK	29.2451	31.0368	0.0857839	0.15205	0.60705	0.915151	no
ENSBTAG00000015172	MCM6	2:61821904-61852264	low	high	OK	19.932	21.4471	0.105696	0.183388	0.5286	0.883753	no
ENSBTAG00000015170	LCT	2:61867079-61915814	low	high	NOTEST	0.00548048	0.0128063	1.22448	0	1	1	no
ENSBTAG00000015169	UBXN4	2:61919642-61949692	low	high	OK	55.5835	57.0611	0.0378503	0.0726106	0.80805	0.96658	no
ENSBTAG00000013302	R3HDM1	2:61969458-62130680	low	high	OK	5.36828	6.10779	0.186192	0.277391	0.35515	0.805648	no
ENSBTAG00000029990	bta-mir-128-1	2:61969458-62130680	low	high	NOTEST	0	0	0	0	1	1	no
ENSBTAG00000043334	U6	2:62150385-62150492	low	high	NOTEST	0	0	0	0	1	1	no
ENSBTAG00000026842	ZRANB3	2:62291150-62433744	low	high	OK	4.81154	5.66682	0.236041	0.342146	0.24315	0.72966	no
ENSBTAG00000013449	RAB3GAP1	2:62457397-62568130	low	high	OK	29.9522	29.4479	-0.0244993	-0.0468094	0.87605	0.977035	no
ENSBTAG00000014409	MAP3K19	2:62601166-62642560	low	high	NOTEST	0	0	0	0	1	1	no
ENSBTAG00000048182	-	2:62601166-62642560	low	high	NOTEST	0	0	0	0	1	1	no
ENSBTAG00000014158	CCNT2	2:62649167-62681201	low	high	OK	21.3575	21.1106	-0.0167749	-0.0315324	0.91575	0.986447	no
ENSBTAG00000008039	ACMSD	2:62692768-62753692	low	high	NOTEST	0	0	0	0	1	1	no
ENSBTAG00000018753	TMEM163	2:62843282-63111812	low	high	OK	5.5122	6.39962	0.215358	0.226575	0.45395	0.851302	no
ENSBTAG00000018744	MGAT5	2:63118921-63362056	low	high	OK	14.6525	19.238	0.392814	0.628376	0.03345	0.40893	no
ENSBTAG00000042177	U6	2:63676664-63676771	low	high	NOTEST	0	0	0	0	1	1	no
ENSBTAG00000043111	U6atac	2:63812154-63812280	low	high	NOTEST	0	0	0	0	1	1	no
ENSBTAG00000005238	NCKAP5	2:65056069-65141738	low	high	NOTEST	0	0.0062371	inf	0	1	1	no
ENSBTAG00000005234	LYPD1	2:65216982-65279808	low	high	NOTEST	0.0124932	0.00920017	-0.441413	0	1	1	no
ENSBTAG00000047466	-	2:65216982-65279808	low	high	NOTEST	0	0.0306761	inf	0	1	1	no
ENSBTAG00000047036	GPR39	2:65526344-65527741	low	high	NOTEST	0.0462318	0.0314602	-0.555359	0	1	1	no
ENSBTAG00000021103	SLC35F5	2:65677514-65719366	low	high	OK	4.12888	4.33765	0.0711627	0.0982397	0.74155	0.954017	no
ENSBTAG00000003401	ACTR3	2:65892591-65912704	low	high	OK	239.303	301.836	0.334928	0.63691	0.03045	0.401799	no
ENSBTAG00000046351	-	2:66268593-66268685	low	high	NOTEST	0	0	0	0	1	1	no
ENSBTAG00000045710	-	2:66269409-66269501	low	high	NOTEST	0	0	0	0	1	1	no
ENSBTAG00000047913	-	2:66272513-66272580	low	high	NOTEST	0	0	0	0	1	1	no
ENSBTAG00000047445	-	2:66272622-66272679	low	high	NOTEST	0	0	0	0	1	1	no
ENSBTAG00000047042	bta-mir-2904-2	2:66273057-66273127	low	high	NOTEST	0	0	0	0	1	1	no
ENSBTAG00000047790	bta-mir-2887-2	2:66273170-66273227	low	high	NOTEST	0	0	0	0	1	1	no
ENSBTAG00000002016	-	2:66585180-66586232	low	high	NOTEST	0	0	0	0	1	1	no
ENSBTAG00000044578	SNORD121A	2:67201178-67201255	low	high	NOTEST	0	0	0	0	1	1	no
ENSBTAG00000005235	DPP10	2:67935913-68111066	low	high	NOTEST	0	0	0	0	1	1	no
ENSBTAG00000046281	-	2:68534301-68535069	low	high	NOTEST	0	0	0	0	1	1	no
ENSBTAG00000042773	SNORA42	2:68791416-68791546	low	high	NOTEST	0	0	0	0	1	1	no
ENSBTAG00000042265	U6	2:69856394-69856501	low	high	NOTEST	0	0	0	0	1	1	no
ENSBTAG00000015077	-	2:69859798-69874876	low	high	OK	8.53718	9.6737	0.180309	0.263709	0.3688	0.809757	no
ENSBTAG00000016785	-	2:69899472-69917270	low	high	NOTEST	0	0	0	0	1	1	no
ENSBTAG00000010221	CCDC93	2:69928654-70029514	low	high	OK	11.9271	12.964	0.120267	0.19958	0.49585	0.869047	no
ENSBTAG00000002112	INSIG2	2:70121999-70142602	low	high	OK	9.11247	11.0142	0.273453	0.302609	0.3235	0.786479	no
ENSBTAG00000021494	EN1	2:70972737-70977033	low	high	NOTEST	0	0	0	0	1	1	no
ENSBTAG00000018473	MARCO	2:71099130-71134074	low	high	NOTEST	0.0718647	0.0959769	0.417402	0	1	1	no
ENSBTAG00000003771	C1QL2	2:71283903-71285350	low	high	NOTEST	0	0	0	0	1	1	no
ENSBTAG00000020794	-	2:71309223-71309861	low	high	NOTEST	0	0	0	0	1	1	no
ENSBTAG00000007111	STEAP3	2:71380829-71424474	low	high	OK	1.70773	2.0871	0.289417	0.229299	0.4125	0.828758	no
ENSBTAG00000010599	C2orf76	2:71473545-71561045	low	high	OK	7.37486	7.65648	0.054065	0.0446563	0.87325	0.97672	no
ENSBTAG00000009517	DBI	2:71561191-71566372	low	high	OK	256.449	246.968	-0.0543469	-0.0967377	0.7349	0.95235	no
ENSBTAG00000026825	TMEM37	2:71607733-71613808	low	high	NOTEST	0	0.0265318	inf	0	1	1	no
ENSBTAG00000013619	SCTR	2:71616191-71714943	low	high	NOTEST	0	0	0	0	1	1	no
ENSBTAG00000009057	-	2:71767865-71882837	low	high	NOTEST	0.0137053	0	#NAME?	0	1	1	no
ENSBTAG00000009058	TMEM177	2:71893617-71894865	low	high	OK	1.89682	1.40027	-0.437875	-0.29843	0.3278	0.787405	no
ENSBTAG00000020855	PTPN4	2:72049606-72146322	low	high	OK	3.21131	3.74326	0.221131	0.260496	0.37395	0.812154	no
ENSBTAG00000048209	-	2:72049606-72146322	low	high	NOTEST	0.0196284	0	#NAME?	0	1	1	no
ENSBTAG00000018236	EPB41L5	2:72166549-72332969	low	high	NOTEST	0.152541	0.12523	-0.284621	0	1	1	no
ENSBTAG00000043360	U4	2:72166549-72332969	low	high	NOTEST	0	0	0	0	1	1	no
ENSBTAG00000026829	TMEM185B	2:72355936-72358049	low	high	OK	13.2048	14.7654	0.16116	0.23865	0.40405	0.828025	no
ENSBTAG00000032021	RALB	2:72358248-72430777	low	high	OK	86.8786	88.8215	0.0319081	0.0599674	0.84145	0.972711	no
ENSBTAG00000032017	INHBB	2:72523470-72527172	low	high	NOTEST	0.215803	0.126013	-0.77614	0	1	1	no
ENSBTAG00000019464	-	2:72589719-72592009	low	high	NOTEST	0	0	0	0	1	1	no
ENSBTAG00000011682	GLI2	2:72977208-73168370	low	high	NOTEST	0	0	0	0	1	1	no
ENSBTAG00000007765	TFCP2L1	2:73379884-73441557	low	high	NOTEST	0	0	0	0	1	1	no
ENSBTAG00000048035	-	2:73379884-73441557	low	high	NOTEST	0	0	0	0	1	1	no
ENSBTAG00000019781	CLASP1	2:73490616-73723487	low	high	OK	4.61993	5.53993	0.261996	0.384102	0.19885	0.698171	no
ENSBTAG00000043135	U4atac	2:73490616-73723487	low	high	NOTEST	0	0	0	0	1	1	no
ENSBTAG00000019387	MKI67IP	2:73804849-73815299	low	high	OK	34.4062	33.441	-0.0410522	-0.0716187	0.80295	0.966259	no
ENSBTAG00000006059	TSN	2:73827081-73833492	low	high	OK	28.0939	26.5678	-0.0805809	-0.121453	0.66415	0.933013	no
ENSBTAG00000026822	-	2:74044251-74045343	low	high	NOTEST	0	0	0	0	1	1	no
ENSBTAG00000031918	-	2:74646309-74649158	low	high	NOTEST	0	0	0	0	1	1	no
ENSBTAG00000047681	-	2:75406353-75407601	low	high	NOTEST	0	0	0	0	1	1	no
ENSBTAG00000031898	CNTNAP5	2:76761755-77286491	low	high	NOTEST	0	0.00829982	inf	0	1	1	no
ENSBTAG00000044835	SNORD75	2:79246931-79246987	low	high	NOTEST	0	0	0	0	1	1	no
ENSBTAG00000014863	GPC	2:79255848-79304396	low	high	OK	214.719	157.293	-0.448995	-0.819524	0.00555	0.194737	no
ENSBTAG00000007863	GLS	2:79798260-79852401	low	high	OK	35.7272	40.2439	0.171747	0.317275	0.27795	0.758042	no
ENSBTAG00000007867	STAT1	2:79888205-79973705	low	high	OK	178.898	206.876	0.209624	0.314458	0.29125	0.76863	no
ENSBTAG00000046699	STAT4	2:79975338-80043984	low	high	OK	19.376	22.7519	0.231718	0.347439	0.2266	0.717885	no
ENSBTAG00000011256	MYO1B	2:80166216-80369680	low	high	NOTEST	0.103059	0.0870703	-0.243221	0	1	1	no
ENSBTAG00000018653	NABP1	2:80641458-80650245	low	high	OK	39.5486	39.7542	0.00747933	0.0137834	0.961	0.993597	no
ENSBTAG00000018497	SDPR	2:80858086-80871118	low	high	NOTEST	0.131643	0.10929	-0.268459	0	1	1	no
ENSBTAG00000014832	TMEFF2	2:80997736-81275827	low	high	NOTEST	0	0	0	0	1	1	no
ENSBTAG00000044658	U6	2:80997736-81275827	low	high	NOTEST	0	0	0	0	1	1	no
ENSBTAG00000046400	-	2:80997736-81275827	low	high	NOTEST	0	0	0	0	1	1	no
ENSBTAG00000047197	-	2:81373656-81373769	low	high	NOTEST	0	0	0	0	1	1	no
ENSBTAG00000047783	-	2:81639370-81640236	low	high	NOTEST	0.300517	0.843457	1.48887	0	1	1	no
ENSBTAG00000037816	-	2:82928222-82928444	low	high	NOTEST	0	0	0	0	1	1	no
ENSBTAG00000009976	-	2:84413661-84414878	low	high	NOTEST	0	0	0	0	1	1	no
ENSBTAG00000016782	SLC39A10	2:84734001-84770814	low	high	OK	6.47808	9.13266	0.495468	0.707	0.01875	0.329289	no
ENSBTAG00000016784	DNAH7	2:84773342-85028058	low	high	OK	1.90213	2.08901	0.135201	0.20261	0.50585	0.871971	no
ENSBTAG00000013196	STK17B	2:85077800-85097107	low	high	OK	116.325	138.543	0.252166	0.475461	0.11795	0.608567	no
ENSBTAG00000047862	-	2:85132986-85133945	low	high	NOTEST	0.565871	0.613896	0.117521	0	1	1	no
ENSBTAG00000020696	HECW2	2:85136810-85285250	low	high	NOTEST	0.498352	0.647769	0.378314	0	1	1	no
ENSBTAG00000017695	CCDC150	2:85642723-85726520	low	high	OK	2.34843	2.47684	0.0768035	0.0860456	0.75375	0.954538	no
ENSBTAG00000007779	GTF3C3	2:85760491-85792738	low	high	OK	5.88082	6.79606	0.208683	0.297198	0.3119	0.78038	no
ENSBTAG00000047452	-	2:85799096-85800290	low	high	NOTEST	0	0	0	0	1	1	no
ENSBTAG00000020416	PGAP1	2:85835324-85909957	low	high	NOTEST	0.251035	0.210609	-0.253321	0	1	1	no
ENSBTAG00000031696	-	2:85969247-86110460	low	high	OK	22.2589	27.0857	0.283152	0.504098	0.08415	0.544223	no
ENSBTAG00000044361	SNORA70	2:86339907-86340032	low	high	NOTEST	0	0	0	0	1	1	no
ENSBTAG00000012171	-	2:86340777-86341872	low	high	NOTEST	0	0	0	0	1	1	no
ENSBTAG00000008915	SF3B1	2:86349372-86387060	low	high	OK	235.985	243.624	0.045962	0.0728517	0.8034	0.966259	no
ENSBTAG00000004659	COQ10B	2:86410859-86427846	low	high	OK	18.3024	18.4417	0.0109346	0.0167225	0.9514	0.992032	no
ENSBTAG00000043296	U6	2:86410859-86427846	low	high	NOTEST	0	0	0	0	1	1	no
ENSBTAG00000012586	HSPD1	2:86438978-86449372	low	high	OK	31.2753	34.5926	0.145439	0.267821	0.3754	0.812361	no
ENSBTAG00000012589	HSPE1	2:86449524-86451564	low	high	OK	156.401	156.301	-0.000920063	-0.00161675	0.9947	0.999374	no
ENSBTAG00000019116	MOBKL3	2:86464319-86494036	low	high	OK	9.98384	11.3927	0.19044	0.292023	0.3069	0.776927	no
ENSBTAG00000007652	RFTN2	2:86505715-86581574	low	high	NOTEST	0.374151	0.126348	-1.56622	0	1	1	no
ENSBTAG00000002056	MARS2	2:86593546-86595781	low	high	OK	3.64109	3.96558	0.123159	0.134764	0.6417	0.927367	no
ENSBTAG00000031614	BOLL	2:86630194-86693857	low	high	NOTEST	0.00530415	0	#NAME?	0	1	1	no
ENSBTAG00000007635	PLCL1	2:86718340-87086748	low	high	OK	1.66719	1.83058	0.134884	0.14322	0.63215	0.926314	no
ENSBTAG00000042540	U6	2:87253458-87253565	low	high	NOTEST	0	0	0	0	1	1	no
ENSBTAG00000044781	5S_rRNA	2:87546863-87546968	low	high	NOTEST	0	0	0	0	1	1	no
ENSBTAG00000042810	U6	2:88003257-88003360	low	high	NOTEST	0	0	0	0	1	1	no
ENSBTAG00000044950	U6	2:88058595-88058694	low	high	NOTEST	0	0	0	0	1	1	no
ENSBTAG00000016334	SATB2	2:88248732-88455821	low	high	NOTEST	0.0323011	0.019618	-0.719409	0	1	1	no
ENSBTAG00000042887	U6	2:88498950-88499057	low	high	NOTEST	0	0	0	0	1	1	no
ENSBTAG00000031595	FTCDNL1	2:88810053-88850219	low	high	NOTEST	0.22715	0.520186	1.19538	0	1	1	no
ENSBTAG00000009952	C2orf69	2:88897205-88908836	low	high	OK	3.08542	3.43764	0.155951	0.135729	0.64745	0.928588	no
ENSBTAG00000019232	TYW5	2:88915907-88935670	low	high	OK	2.40411	2.81787	0.229099	0.186908	0.53465	0.888736	no
ENSBTAG00000019231	C2orf47	2:88935943-88947500	low	high	OK	7.79412	7.19095	-0.116205	-0.132381	0.63925	0.927141	no
ENSBTAG00000024003	-	2:89166305-89166719	low	high	NOTEST	0	0	0	0	1	1	no
ENSBTAG00000016092	SPATS2L	2:89248278-89439610	low	high	OK	2.26397	2.76868	0.290344	0.30494	0.30155	0.77368	no
ENSBTAG00000002272	KCTD18	2:89450806-89471623	low	high	OK	6.47568	5.78835	-0.161878	-0.222874	0.44405	0.844422	no
ENSBTAG00000031579	SGOL2	2:89494026-89513281	low	high	OK	7.54511	7.95319	0.075992	0.119863	0.6863	0.939147	no
ENSBTAG00000009725	AOX1	2:89517810-89589090	low	high	NOTEST	0.593657	0.153775	-1.94881	0	1	1	no
ENSBTAG00000038878	-	2:89699123-89771871	low	high	NOTEST	0.00176522	0.0100905	2.51508	0	1	1	no
ENSBTAG00000047849	-	2:89699123-89771871	low	high	NOTEST	0.476675	0.216689	-1.13738	0	1	1	no
ENSBTAG00000026812	-	2:89783381-89858016	low	high	NOTEST	0.0412136	0.0411066	-0.00374953	0	1	1	no
ENSBTAG00000006049	BZW1	2:89886719-89897574	low	high	OK	109.672	130.802	0.254194	0.489148	0.09425	0.567759	no
ENSBTAG00000005408	CLK1	2:89920585-89927819	low	high	OK	195.36	199.424	0.0297049	0.0546377	0.8545	0.973768	no
ENSBTAG00000005416	PPIL3	2:89936348-89943891	low	high	OK	17.3704	16.5383	-0.0708217	-0.0922109	0.74635	0.954017	no
ENSBTAG00000018282	NIF3L1	2:89948474-89963535	low	high	OK	8.16136	8.36175	0.0349957	0.0481012	0.8754	0.976937	no
ENSBTAG00000031473	ORC2	2:89967560-90005390	low	high	OK	11.1892	12.2274	0.128009	0.217734	0.45425	0.851302	no
ENSBTAG00000021201	FAM126B	2:90020666-90077608	low	high	OK	4.96762	5.83936	0.233256	0.28461	0.32835	0.7882	no
ENSBTAG00000045431	U6	2:90020666-90077608	low	high	NOTEST	0	0	0	0	1	1	no
ENSBTAG00000012760	NDUFB3	2:90077969-90088465	low	high	OK	76.9766	87.4216	0.18357	0.293164	0.3026	0.77368	no
ENSBTAG00000012763	-	2:90089712-90090737	low	high	NOTEST	0	0.0155019	inf	0	1	1	no
ENSBTAG00000010998	FLIP	2:90139394-90172951	low	high	OK	38.9645	45.2647	0.216226	0.38696	0.1955	0.697283	no
ENSBTAG00000003731	-	2:90214944-90219273	low	high	NOTEST	0.0587405	0.0538633	-0.125054	0	1	1	no
ENSBTAG00000015718	CASP8	2:90278154-90301820	low	high	OK	39.561	49.1582	0.31335	0.602037	0.0427	0.44201	no
ENSBTAG00000012334	ALS2CR12	2:90302814-90340658	low	high	NOTEST	0.222015	0.18504	-0.262815	0	1	1	no
ENSBTAG00000014933	TRAK2	2:90355098-90397117	low	high	OK	7.83266	10.0096	0.353816	0.528619	0.0792	0.533612	no
ENSBTAG00000019298	STRADB	2:90432215-90456178	low	high	OK	5.5836	7.11132	0.348921	0.432869	0.1556	0.654317	no
ENSBTAG00000017436	ALS2CR11	2:90461665-90585163	low	high	NOTEST	0.00530445	0	#NAME?	0	1	1	no
ENSBTAG00000017437	TMEM237	2:90588103-90610465	low	high	NOTEST	1.06159	1.08654	0.0335261	0	1	1	no
ENSBTAG00000046831	U6	2:90615055-90615159	low	high	NOTEST	0	0	0	0	1	1	no
ENSBTAG00000007395	ALS2	2:90664832-90712586	low	high	OK	2.50968	2.85728	0.187136	0.258423	0.38265	0.816119	no
ENSBTAG00000002283	FZD7	2:90987007-90989214	low	high	NOTEST	0.254105	0.401946	0.661579	0	1	1	no
ENSBTAG00000034192	-	2:91026977-91153917	low	high	NOTEST	0.0243511	0.0351647	0.530141	0	1	1	no
ENSBTAG00000009859	SUMO1	2:91155251-91180862	low	high	OK	65.8921	75.0767	0.188258	0.344307	0.25045	0.734735	no
ENSBTAG00000043194	SNORD103	2:91155251-91180862	low	high	NOTEST	0	0	0	0	1	1	no
ENSBTAG00000005517	NOP58	2:91203325-91227105	low	high	OK	31.9369	32.4417	0.0226251	0.0412535	0.8897	0.981673	no
ENSBTAG00000042181	SNORD70	2:91203325-91227105	low	high	NOTEST	0	0	0	0	1	1	no
ENSBTAG00000043261	SNORD70	2:91203325-91227105	low	high	NOTEST	0	0	0	0	1	1	no
ENSBTAG00000045062	SNORD11B	2:91203325-91227105	low	high	NOTEST	0	0	0	0	1	1	no
ENSBTAG00000045316	SNORD11	2:91203325-91227105	low	high	NOTEST	0	0	0	0	1	1	no
ENSBTAG00000006420	BMPRII	2:91395346-91461311	low	high	OK	3.02915	4.42555	0.546943	0.685714	0.0212	0.346609	no
ENSBTAG00000018746	ALS2CR13	2:91475504-91548842	low	high	OK	4.94431	5.14355	0.0569961	0.0847583	0.77105	0.959817	no
ENSBTAG00000008673	ICA1L	2:91558391-91613155	low	high	NOTEST	0.0757068	0.0743455	-0.0261767	0	1	1	no
ENSBTAG00000015424	WDR12	2:91621731-91645548	low	high	OK	16.0578	19.5358	0.282848	0.469535	0.10715	0.588973	no
ENSBTAG00000016000	CARF	2:91658158-91726299	low	high	OK	2.87547	2.73468	-0.0724247	-0.0854745	0.7836	0.962157	no
ENSBTAG00000019994	-	2:91658158-91726299	low	high	NOTEST	0.319283	0.88871	1.47688	0	1	1	no
ENSBTAG00000014469	NBEAL1	2:91732676-91887415	low	high	OK	1.27577	1.63717	0.359835	0.341569	0.3056	0.776666	no
ENSBTAG00000000851	CYP20A1	2:91899068-91943225	low	high	OK	18.6813	18.9767	0.0226277	0.0347262	0.90485	0.985162	no
ENSBTAG00000011017	ABI2	2:91960474-92057920	low	high	OK	3.67072	3.80748	0.052773	0.0598913	0.82695	0.97031	no
ENSBTAG00000027201	RAPH1	2:92068091-92126362	low	high	NOTEST	0.105406	0.145881	0.468836	0	1	1	no
ENSBTAG00000007445	CD28	2:92325179-92358568	low	high	OK	15.7743	21.7982	0.466631	0.553698	0.06315	0.499177	no
ENSBTAG00000013170	CTLA-4	2:92490400-92495797	low	high	OK	4.15528	3.95775	-0.0702657	-0.055646	0.8559	0.973916	no
ENSBTAG00000021596	ICOS	2:92564233-92587607	low	high	OK	10.7591	10.1507	-0.0839785	-0.0879296	0.7538	0.954538	no
ENSBTAG00000040367	-	2:92993921-92995706	low	high	OK	6.22708	14.3046	1.19985	0.859902	0.01235	0.285795	no
ENSBTAG00000045092	U6	2:93071374-93071480	low	high	NOTEST	0	0	0	0	1	1	no
ENSBTAG00000046521	-	2:93684244-93684415	low	high	NOTEST	0	0.947648	inf	0	1	1	no
ENSBTAG00000010293	PARD3B	2:93858352-93910303	low	high	NOTEST	0.235535	0.216264	-0.123149	0	1	1	no
ENSBTAG00000046783	-	2:94202054-94202354	low	high	NOTEST	0.14873	0.0702262	-1.08262	0	1	1	no
ENSBTAG00000046029	-	2:94382386-94382773	low	high	NOTEST	0	0.258528	inf	0	1	1	no
ENSBTAG00000011971	NRP2	2:94455657-94573687	low	high	OK	1.38271	2.69591	0.96327	0.982188	0.00195	0.115789	no
ENSBTAG00000028809	U1	2:94455657-94573687	low	high	NOTEST	0	0	0	0	1	1	no
ENSBTAG00000014407	INO80D	2:94796633-94837164	low	high	OK	2.38509	2.87258	0.268309	0.284943	0.3329	0.790892	no
ENSBTAG00000021976	NDUFS1	2:94893226-94922667	low	high	OK	22.7618	26.8759	0.239696	0.445435	0.13735	0.631896	no
ENSBTAG00000021979	EEF1B	2:94922838-94926122	low	high	OK	517.158	521.245	0.0113544	0.0207027	0.94575	0.990581	no
ENSBTAG00000042507	SNORA41	2:94922838-94926122	low	high	NOTEST	0	0	0	0	1	1	no
ENSBTAG00000043166	snoMe28S-Am982	2:94922838-94926122	low	high	NOTEST	0	0	0	0	1	1	no
ENSBTAG00000017043	GPR1	2:94940391-94941459	low	high	NOTEST	0.042254	0.0832606	0.978546	0	1	1	no
ENSBTAG00000031166	ZDBF2	2:95040252-95053251	low	high	NOTEST	0	0	0	0	1	1	no
ENSBTAG00000019694	ADAM23	2:95145118-95340402	low	high	NOTEST	0	0	0	0	1	1	no
ENSBTAG00000046454	DYTN	2:95376523-95431378	low	high	NOTEST	0	0	0	0	1	1	no
ENSBTAG00000016192	MDH1B	2:95475473-95499166	low	high	NOTEST	0.127555	0.186932	0.551399	0	1	1	no
ENSBTAG00000016193	FASTKD2	2:95499477-95519762	low	high	OK	6.27266	5.99843	-0.064493	-0.0836912	0.7727	0.959817	no
ENSBTAG00000019190	CPO	2:95668824-95700853	low	high	NOTEST	0	0	0	0	1	1	no
ENSBTAG00000044097	KLF7	2:95781393-95903310	low	high	OK	10.9879	13.8921	0.338349	0.455191	0.11615	0.606979	no
ENSBTAG00000045074	bta-mir-2355	2:95781393-95903310	low	high	NOTEST	0	0	0	0	1	1	no
ENSBTAG00000012625	-	2:96254082-96254476	low	high	NOTEST	0.196976	0.0332303	-2.56745	0	1	1	no
ENSBTAG00000005474	CREB1	2:96278109-96329401	low	high	OK	11.6549	13.6791	0.231047	0.346946	0.2375	0.726683	no
ENSBTAG00000005476	METTL21A	2:96340577-96349542	low	high	OK	4.58659	5.0671	0.143738	0.168815	0.5591	0.8981	no
ENSBTAG00000044599	5S_rRNA	2:96389753-96389847	low	high	NOTEST	0	0	0	0	1	1	no
ENSBTAG00000016297	CCNYL1	2:96424300-96458849	low	high	NOTEST	1.4115	1.55553	0.140183	0	1	1	no
ENSBTAG00000020957	FZD5	2:96470386-96472144	low	high	OK	5.07993	4.29452	-0.242312	-0.224958	0.451	0.848772	no
ENSBTAG00000007830	PLEKHM3	2:96653615-96749397	low	high	OK	6.75487	8.18568	0.277175	0.379834	0.18635	0.690039	no
ENSBTAG00000014094	-	2:96813210-96816216	low	high	NOTEST	0	0	0	0	1	1	no
ENSBTAG00000015054	CRYGD	2:96826376-96828228	low	high	NOTEST	0	0	0	0	1	1	no
ENSBTAG00000014783	CRYGC	2:96836603-96838606	low	high	NOTEST	0	0	0	0	1	1	no
ENSBTAG00000021770	CRYGB	2:96848291-96850508	low	high	NOTEST	0	0	0	0	1	1	no
ENSBTAG00000046832	-	2:96865143-96865506	low	high	NOTEST	0	0	0	0	1	1	no
ENSBTAG00000012888	C2H2orf80	2:96867941-96890885	low	high	NOTEST	0	0	0	0	1	1	no
ENSBTAG00000020527	IDH1	2:96941048-96962496	low	high	OK	8.49761	10.9906	0.371143	0.544636	0.0657	0.501426	no
ENSBTAG00000002177	PIKFYVE	2:96978986-97056673	low	high	OK	7.30844	9.28183	0.344846	0.588994	0.0388	0.427457	no
ENSBTAG00000002180	-	2:97070143-97071259	low	high	NOTEST	0.105142	0.127571	0.278959	0	1	1	no
ENSBTAG00000011992	PTH2R	2:97098842-97182875	low	high	NOTEST	0.00841106	0.015247	0.858168	0	1	1	no
ENSBTAG00000047386	U6	2:97474799-97474905	low	high	NOTEST	0	0	0	0	1	1	no
ENSBTAG00000046940	CRYGF	2:97501491-97503973	low	high	NOTEST	0	0	0	0	1	1	no
ENSBTAG00000018130	MAP-2	2:97843886-97988140	low	high	NOTEST	0.583201	0.787852	0.433931	0	1	1	no
ENSBTAG00000015415	UNC80	2:98024632-98250962	low	high	NOTEST	0.00264721	0.00769585	1.53961	0	1	1	no
ENSBTAG00000045083	-	2:98024632-98250962	low	high	NOTEST	0	0	0	0	1	1	no
ENSBTAG00000047806	RPE	2:98260689-98269171	low	high	OK	7.89769	10.0364	0.345734	0.37961	0.20285	0.700174	no
ENSBTAG00000021600	KANSL1L	2:98279694-98378538	low	high	NOTEST	1.11786	1.55854	0.479451	0	1	1	no
ENSBTAG00000010579	ACADL	2:98416823-98456944	low	high	NOTEST	0.00488569	0	#NAME?	0	1	1	no
ENSBTAG00000010722	-	2:98497588-98498081	low	high	NOTEST	0.0475813	0.0383032	-0.312929	0	1	1	no
ENSBTAG00000009707	MYL1	2:98527572-98555234	low	high	NOTEST	0.0216071	0.0204264	-0.0810723	0	1	1	no
ENSBTAG00000015066	LANCL1	2:98617456-98666531	low	high	OK	9.94006	9.84618	-0.0136906	-0.0221331	0.93645	0.990037	no
ENSBTAG00000016662	CPS1	2:98758035-98898492	low	high	NOTEST	0	0	0	0	1	1	no
ENSBTAG00000012647	ERBB4	2:99660619-99997642	low	high	NOTEST	0.0500977	0.0235259	-1.09049	0	1	1	no
ENSBTAG00000047490	-	2:99660619-99997642	low	high	NOTEST	0	0.0554418	inf	0	1	1	no
ENSBTAG00000005239	-	2:100306470-100307061	low	high	NOTEST	0.234117	0.254758	0.121896	0	1	1	no
ENSBTAG00000044975	SNORA17	2:100443937-100444029	low	high	NOTEST	0	0	0	0	1	1	no
ENSBTAG00000043939	7SK	2:100738722-100739050	low	high	NOTEST	0	0	0	0	1	1	no
ENSBTAG00000037804	IKZF2	2:101527601-101706119	low	high	OK	3.4019	2.45191	-0.472439	-0.48787	0.1043	0.586057	no
ENSBTAG00000044588	-	2:101527601-101706119	low	high	NOTEST	0	0	0	0	1	1	no
ENSBTAG00000018549	SPAG16	2:101882144-101924558	low	high	NOTEST	0.184665	0.0573076	-1.68811	0	1	1	no
ENSBTAG00000043739	SNORA11	2:102308566-102308692	low	high	NOTEST	0	0	0	0	1	1	no
ENSBTAG00000048219	-	2:102923132-102923306	low	high	NOTEST	0	0	0	0	1	1	no
ENSBTAG00000018552	VWC2L	2:102927401-103134122	low	high	NOTEST	0	0	0	0	1	1	no
ENSBTAG00000033690	BARD1	2:103278271-103371020	low	high	NOTEST	0.879061	1.07946	0.296281	0	1	1	no
ENSBTAG00000003472	ABCA12	2:103520023-103720887	low	high	NOTEST	0.00167436	0	#NAME?	0	1	1	no
ENSBTAG00000045368	SNORA70	2:103724974-103725108	low	high	NOTEST	0	0	0	0	1	1	no
ENSBTAG00000019274	ATIC	2:103847179-103870755	low	high	OK	76.5577	66.2158	-0.209371	-0.395925	0.1699	0.66938	no
ENSBTAG00000008300	FN1	2:103881401-103950562	low	high	OK	1.97941	1.49973	-0.400369	-0.457512	0.12835	0.618609	no
ENSBTAG00000013215	MREG	2:104492354-104560643	low	high	OK	9.05472	11.9373	0.39873	0.522259	0.06745	0.510457	no
ENSBTAG00000043119	SNORA40	2:104584182-104584303	low	high	NOTEST	0	0	0	0	1	1	no
ENSBTAG00000006821	PECR	2:104589104-104650274	low	high	OK	10.8443	12.2424	0.174945	0.212285	0.4814	0.864434	no
ENSBTAG00000010413	TMEM169	2:104589104-104650274	low	high	NOTEST	0.122275	0.295826	1.27462	0	1	1	no
ENSBTAG00000010426	XRCC5	2:104656258-104744436	low	high	OK	10.4044	9.838	-0.0807544	-0.123421	0.6638	0.932859	no
ENSBTAG00000016183	2014-03-04	2:104782833-104808656	low	high	NOTEST	0	0.0206141	inf	0	1	1	no
ENSBTAG00000026788	SHOX	2:104975963-104987392	low	high	NOTEST	0	0	0	0	1	1	no
ENSBTAG00000003843	SMARCAL1	2:105138333-105188478	low	high	OK	19.9158	16.6262	-0.260458	-0.453822	0.12615	0.616287	no
ENSBTAG00000003846	RPL37A	2:105202276-105204896	low	high	OK	4092.43	4304.63	0.0729327	0.102469	0.72055	0.949973	no
ENSBTAG00000005596	IGFBP2	2:105338357-105367369	low	high	NOTEST	0.0143907	0.0214771	0.577659	0	1	1	no
ENSBTAG00000048210	-	2:105374918-105375498	low	high	NOTEST	0	0	0	0	1	1	no
ENSBTAG00000007062	IGFBP5	2:105378990-105397646	low	high	NOTEST	0.0586591	0.160793	1.45478	0	1	1	no
ENSBTAG00000019003	TNP1	2:105576567-105577158	low	high	NOTEST	0	0	0	0	1	1	no
ENSBTAG00000044973	-	2:106321080-106321176	low	high	NOTEST	0	0	0	0	1	1	no
ENSBTAG00000002485	TNS1	2:106627005-106773157	low	high	NOTEST	0.561294	0.797248	0.506272	0	1	1	no
ENSBTAG00000044630	bta-mir-2356	2:106627005-106773157	low	high	NOTEST	0	0	0	0	1	1	no
ENSBTAG00000045124	-	2:106797178-106797260	low	high	NOTEST	0	0	0	0	1	1	no
ENSBTAG00000003327	MGC157327	2:106877084-106897696	low	high	OK	2.52148	1.72538	-0.547357	-0.425823	0.16535	0.663458	no
ENSBTAG00000038042	CXCR2	2:106906772-106914272	low	high	OK	192.165	244.965	0.350226	0.629634	0.0354	0.416858	no
ENSBTAG00000026753	CXCR2	2:106936886-106940905	low	high	OK	214.372	222.779	0.0554955	0.102622	0.72145	0.949973	no
ENSBTAG00000010386	ARPC2	2:106978525-107006143	low	high	OK	878.494	916.137	0.0605302	0.102614	0.7196	0.949973	no
ENSBTAG00000042880	SNORA42	2:106978525-107006143	low	high	NOTEST	3.7972	1.1234	-1.75707	0	1	1	no
ENSBTAG00000003923	GPBAR1	2:107011784-107014997	low	high	OK	12.126	8.53336	-0.50692	-0.564106	0.0592	0.494487	no
ENSBTAG00000003927	AAMP	2:107015359-107020262	low	high	OK	73.1184	73.438	0.00629243	0.0120087	0.96965	0.995441	no
ENSBTAG00000003935	RECS1	2:107020656-107093550	low	high	OK	34.2173	39.3429	0.201377	0.330923	0.2685	0.750758	no
ENSBTAG00000003936	PNKD	2:107020656-107093550	low	high	OK	30.7076	27.3726	-0.165863	-0.103363	0.73035	0.95216	no
ENSBTAG00000003944	C2orf62	2:107100144-107105993	low	high	NOTEST	0.177877	0.106198	-0.744124	0	1	1	no
ENSBTAG00000015520	SLC11A1	2:107114928-107125867	low	high	OK	130.339	100.756	-0.371405	-0.691171	0.01975	0.337719	no
ENSBTAG00000008362	CTDSP1	2:107130647-107135774	low	high	OK	139.143	137.542	-0.016697	-0.0314792	0.9138	0.986447	no
ENSBTAG00000029850	bta-mir-26b	2:107130647-107135774	low	high	NOTEST	0	0	0	0	1	1	no
ENSBTAG00000018543	VIL1	2:107145490-107169192	low	high	NOTEST	0.194846	0.233845	0.263223	0	1	1	no
ENSBTAG00000016572	USP37	2:107174361-107245866	low	high	OK	2.78573	3.25559	0.224859	0.277624	0.35135	0.802705	no
ENSBTAG00000003807	RQCD1	2:107256012-107289222	low	high	OK	29.7865	29.1103	-0.0331281	-0.060615	0.84025	0.972711	no
ENSBTAG00000003809	PLCD4	2:107298619-107321320	low	high	NOTEST	1.18154	1.32628	0.166724	0	1	1	no
ENSBTAG00000026772	ZNF142	2:107322276-107338174	low	high	OK	9.01704	8.11268	-0.152475	-0.259899	0.377	0.812842	no
ENSBTAG00000003813	BCS1L	2:107341871-107345830	low	high	OK	7.71535	7.07218	-0.125577	-0.159146	0.5846	0.906294	no
ENSBTAG00000003817	RNF25	2:107346298-107355558	low	high	OK	23.3898	18.527	-0.336255	-0.548848	0.0652	0.500111	no
ENSBTAG00000003819	STK36	2:107356023-107382298	low	high	NOTEST	1.25013	1.05551	-0.244147	0	1	1	no
ENSBTAG00000018415	TTLL4	2:107412037-107428757	low	high	OK	7.01741	7.37687	0.0720709	0.11267	0.70005	0.944146	no
ENSBTAG00000013489	CYP27A1	2:107462686-107504968	low	high	OK	19.3851	23.2345	0.261321	0.413229	0.15315	0.650799	no
ENSBTAG00000013492	PRKAG3	2:107509451-107516981	low	high	NOTEST	0.00883798	0.012772	0.531195	0	1	1	no
ENSBTAG00000013990	WNT6	2:107544682-107556681	low	high	NOTEST	0	0	0	0	1	1	no
ENSBTAG00000009217	WNT10A	2:107564020-107576619	low	high	NOTEST	0.195398	0.12212	-0.678113	0	1	1	no
ENSBTAG00000031052	CDK5R2	2:107620704-107621826	low	high	NOTEST	0	0	0	0	1	1	no
ENSBTAG00000020191	FEV	2:107646741-107650448	low	high	NOTEST	0	0	0	0	1	1	no
ENSBTAG00000014819	CRYBA2	2:107655325-107658571	low	high	NOTEST	0	0	0	0	1	1	no
ENSBTAG00000029763	bta-mir-375	2:107667515-107667585	low	high	NOTEST	0	0	0	0	1	1	no
ENSBTAG00000026751	CCDC108	2:107669012-107706257	low	high	NOTEST	0.00348918	0	#NAME?	0	1	1	no
ENSBTAG00000008452	IHH	2:107722667-107728939	low	high	NOTEST	0.00822158	0	#NAME?	0	1	1	no
ENSBTAG00000031041	NHEJ1	2:107742903-107834901	low	high	OK	10.7059	9.24181	-0.212158	-0.271697	0.357	0.806909	no
ENSBTAG00000012618	SLC23A3	2:107836178-107842357	low	high	NOTEST	0.479425	0.688422	0.521988	0	1	1	no
ENSBTAG00000012619	C2H2ORF24	2:107844324-107848708	low	high	OK	84.4258	85.4346	0.0171372	0.0328921	0.91065	0.985538	no
ENSBTAG00000012620	C2ORF17	2:107850114-107855315	low	high	OK	82.1561	89.0821	0.116768	0.227952	0.42675	0.835033	no
ENSBTAG00000020606	ZFAND2B	2:107881215-107884050	low	high	OK	80.9182	69.0078	-0.229703	-0.401672	0.1803	0.683155	no
ENSBTAG00000020607	ABCB6	2:107884170-107891799	low	high	OK	8.79582	7.14601	-0.299681	-0.44054	0.1201	0.611415	no
ENSBTAG00000020608	ATG9A	2:107892322-107901716	low	high	OK	46.4773	44.1482	-0.0741725	-0.142327	0.6396	0.927141	no
ENSBTAG00000020610	ANKZF1	2:107902019-107915086	low	high	OK	30.0299	24.6108	-0.28711	-0.49581	0.0929	0.565285	no
ENSBTAG00000020611	GLB1L	2:107902019-107915086	low	high	OK	2.05921	1.86342	-0.144139	-0.0598915	0.9097	0.985538	no
ENSBTAG00000020613	STK16	2:107916905-107920288	low	high	OK	37.5383	29.8266	-0.331765	-0.55301	0.05135	0.473498	no
ENSBTAG00000030974	TUBA4A	2:107921713-107925511	low	high	OK	167.584	192.537	0.200258	0.383436	0.1917	0.694219	no
ENSBTAG00000030973	TUBA1D	2:107936556-107942525	low	high	NOTEST	0.693502	0.976931	0.494357	0	1	1	no
ENSBTAG00000013782	DNAJB2	2:107949739-107957014	low	high	OK	52.665	45.3327	-0.216292	-0.394681	0.1729	0.672859	no
ENSBTAG00000013798	PTPRN	2:107958894-107978251	low	high	NOTEST	0.282291	0.211316	-0.417783	0	1	1	no
ENSBTAG00000036436	bta-mir-153-1	2:107958894-107978251	low	high	NOTEST	0	0	0	0	1	1	no
ENSBTAG00000013799	-	2:107981291-107982291	low	high	NOTEST	0	0	0	0	1	1	no
ENSBTAG00000010897	RESP18	2:107992892-107998432	low	high	NOTEST	0	0	0	0	1	1	no
ENSBTAG00000021514	DNPEP	2:108029960-108042198	low	high	OK	50.5463	44.1168	-0.196277	-0.345722	0.24835	0.733511	no
ENSBTAG00000046244	-	2:108029960-108042198	low	high	NOTEST	0	0	0	0	1	1	no
ENSBTAG00000005353	DES	2:108075459-108082534	low	high	NOTEST	0.232027	0.0159669	-3.86114	0	1	1	no
ENSBTAG00000046176	SPEG	2:108089327-108147468	low	high	NOTEST	0.439301	0.372229	-0.239021	0	1	1	no
ENSBTAG00000002995	GMPPA	2:108153422-108160399	low	high	OK	26.954	18.9025	-0.511923	-0.839833	0.0041	0.165331	no
ENSBTAG00000020537	ASIC4	2:108168448-108191017	low	high	NOTEST	0.0395623	0.00970079	-2.02795	0	1	1	no
ENSBTAG00000020539	CHPF	2:108191932-108197089	low	high	OK	17.0204	11.5518	-0.55915	-0.843565	0.00395	0.16231	no
ENSBTAG00000020540	TMEM198	2:108197662-108203601	low	high	OK	4.32306	3.78937	-0.190092	-0.199535	0.4912	0.868212	no
ENSBTAG00000040338	OBSL1	2:108203749-108225840	low	high	OK	3.73006	3.7421	0.00464873	0.00583982	0.98375	0.998033	no
ENSBTAG00000009972	INHA	2:108226857-108229830	low	high	NOTEST	0	0.0869982	inf	0	1	1	no
ENSBTAG00000038992	STK11IP	2:108246183-108260780	low	high	OK	34.1282	23.4814	-0.539446	-0.989438	0.00065	0.0605565	no
ENSBTAG00000014975	SLC4A3	2:108273127-108286884	low	high	NOTEST	0.495995	0.349492	-0.505064	0	1	1	no
ENSBTAG00000037288	-	2:108527224-108527289	low	high	NOTEST	0	0	0	0	1	1	no
ENSBTAG00000010030	EPHA4	2:110251545-110405363	low	high	NOTEST	0.00703477	0.0217527	1.62862	0	1	1	no
ENSBTAG00000042746	U6	2:110679232-110679339	low	high	NOTEST	0	0	0	0	1	1	no
ENSBTAG00000009950	PAX3	2:111129285-111229639	low	high	NOTEST	0	0.0067642	inf	0	1	1	no
ENSBTAG00000046649	SGPP2	2:111402466-111492915	low	high	NOTEST	0.455163	0.662008	0.540463	0	1	1	no
ENSBTAG00000011649	FARSB	2:111504464-111578408	low	high	OK	17.8932	16.1046	-0.151944	-0.245835	0.4002	0.826363	no
ENSBTAG00000000301	-	2:111598715-111600550	low	high	NOTEST	0.0237456	0.0133548	-0.8303	0	1	1	no
ENSBTAG00000008431	MOGAT1	2:111602254-111631564	low	high	NOTEST	0.703564	0.4172	-0.753944	0	1	1	no
ENSBTAG00000005315	RPS6	2:111797169-111887224	low	high	OK	449.654	485.31	0.110093	0.203134	0.4917	0.868212	no
ENSBTAG00000017258	ACSL3	2:111797169-111887224	low	high	OK	8.44715	9.13967	0.113677	0.053585	0.90685	0.985184	no
ENSBTAG00000006432	KCNE4	2:111987823-111991013	low	high	NOTEST	0	0	0	0	1	1	no
ENSBTAG00000042580	U6atac	2:112052887-112053013	low	high	NOTEST	0	0	0	0	1	1	no
ENSBTAG00000043213	U6	2:112265025-112265132	low	high	NOTEST	0	0	0	0	1	1	no
ENSBTAG00000021588	SCG2	2:112549868-112555375	low	high	NOTEST	0.0163661	0.00908147	-0.849715	0	1	1	no
ENSBTAG00000027962	-	2:112675321-112675995	low	high	OK	8.17433	12.1756	0.574826	0.540656	0.07675	0.529322	no
ENSBTAG00000011133	AP1S3	2:112680365-112747206	low	high	OK	8.95262	9.5126	0.0875287	0.126623	0.6684	0.933859	no
ENSBTAG00000016951	WDFY1	2:112793507-112845293	low	high	OK	27.2063	26.2168	-0.0534498	-0.0888912	0.75345	0.954538	no
ENSBTAG00000042664	U6	2:112850119-112850220	low	high	NOTEST	0	0	0	0	1	1	no
ENSBTAG00000011514	MRPL44	2:112851019-112858967	low	high	OK	16.8058	18.861	0.166447	0.246365	0.39425	0.82475	no
ENSBTAG00000008717	SERPINE2	2:112870322-112900274	low	high	OK	25.2418	32.0362	0.343885	0.562063	0.04825	0.464116	no
ENSBTAG00000040156	-	2:112985258-112985402	low	high	NOTEST	0	0	0	0	1	1	no
ENSBTAG00000038700	FAM124B	2:113274594-113287683	low	high	NOTEST	0	0.0036846	inf	0	1	1	no
ENSBTAG00000021769	CUL3	2:113372322-113487279	low	high	OK	33.1036	34.2125	0.0475349	0.0903258	0.7521	0.954538	no
ENSBTAG00000000581	DOCK10	2:113649873-113891180	low	high	OK	27.8494	32.7079	0.231989	0.447825	0.13825	0.632276	no
ENSBTAG00000019152	NYAP2	2:114336115-114595813	low	high	NOTEST	0	0.00759122	inf	0	1	1	no
ENSBTAG00000044367	SNORD116	2:114336115-114595813	low	high	NOTEST	0	0	0	0	1	1	no
ENSBTAG00000009013	-	2:115488209-115488855	low	high	NOTEST	0.0534244	0	#NAME?	0	1	1	no
ENSBTAG00000044948	-	2:115529719-115529778	low	high	NOTEST	0	0	0	0	1	1	no
ENSBTAG00000021308	IRS1	2:115790539-115794253	low	high	NOTEST	0.0861215	0.0152671	-2.49595	0	1	1	no
ENSBTAG00000023964	RPL21	2:115803381-115803879	low	high	NOTEST	0.321615	0.635098	0.981646	0	1	1	no
ENSBTAG00000023963	RHBDD1	2:115826527-115960780	low	high	OK	13.666	11.9392	-0.19489	-0.29435	0.3296	0.789337	no
ENSBTAG00000021310	COL4A4	2:115971117-116104632	low	high	NOTEST	0.0178917	0.0281365	0.653147	0	1	1	no
ENSBTAG00000021316	COL4A3	2:116130999-116291205	low	high	NOTEST	0.0223253	0.0571502	1.35608	0	1	1	no
ENSBTAG00000021319	MFF	2:116299720-116328015	low	high	OK	78.2545	98.9899	0.339108	0.620366	0.03825	0.425275	no
ENSBTAG00000021322	TM4SF20	2:116332505-116343431	low	high	NOTEST	0	0	0	0	1	1	no
ENSBTAG00000021323	AGFG1	2:116441986-116516520	low	high	OK	21.7064	24.4679	0.172768	0.30278	0.29345	0.769534	no
ENSBTAG00000021325	SLC19A3	2:116619948-116644855	low	high	NOTEST	0.222554	0.0926918	-1.26364	0	1	1	no
ENSBTAG00000007127	-	2:116645760-116647392	low	high	NOTEST	0.096897	0.0989253	0.0298876	0	1	1	no
ENSBTAG00000021326	CCL20	2:116759407-116762490	low	high	NOTEST	1.44056	1.37035	-0.07208	0	1	1	no
ENSBTAG00000021327	DAW1	2:116803653-116839529	low	high	NOTEST	0	0	0	0	1	1	no
ENSBTAG00000021328	SPHKAP	2:116898518-116942744	low	high	NOTEST	0.00327662	0.00593334	0.856634	0	1	1	no
ENSBTAG00000010035	-	2:117432359-117433630	low	high	NOTEST	0	0	0	0	1	1	no
ENSBTAG00000037640	PID1	2:117836411-118104185	low	high	NOTEST	0.0584443	0.112495	0.944721	0	1	1	no
ENSBTAG00000044908	7SK	2:117836411-118104185	low	high	NOTEST	0	0	0	0	1	1	no
ENSBTAG00000016063	DNER	2:118194130-118436930	low	high	NOTEST	0	0.409293	inf	0	1	1	no
ENSBTAG00000042788	U6	2:118194130-118436930	low	high	NOTEST	0	0	0	0	1	1	no
ENSBTAG00000045470	bta-mir-2284m	2:118194130-118436930	low	high	NOTEST	0	0	0	0	1	1	no
ENSBTAG00000039046	MGC127538	2:118596200-118598002	low	high	OK	24.7682	20.4044	-0.279611	-0.423995	0.1468	0.643076	no
ENSBTAG00000021653	TRIP12	2:118622219-118729375	low	high	OK	40.8701	44.307	0.116491	0.225078	0.45005	0.848744	no
ENSBTAG00000010338	FBXO36	2:118773129-118879538	low	high	NOTEST	0.229669	0.192007	-0.258399	0	1	1	no
ENSBTAG00000042668	U6	2:118773129-118879538	low	high	NOTEST	0	0	0	0	1	1	no
ENSBTAG00000043024	U6	2:118773129-118879538	low	high	NOTEST	0	0	0	0	1	1	no
ENSBTAG00000010344	SLC16A14	2:118886690-118909613	low	high	NOTEST	0.794363	1.038	0.385938	0	1	1	no
ENSBTAG00000009664	SP140L	2:118927758-118962018	low	high	OK	102.254	116.426	0.187248	0.356725	0.22795	0.719257	no
ENSBTAG00000044419	5S_rRNA	2:118975647-118975746	low	high	NOTEST	0	0	0	0	1	1	no
ENSBTAG00000007280	-	2:119029184-119030313	low	high	OK	6.89767	9.15993	0.409229	0.43661	0.1427	0.63669	no
ENSBTAG00000005584	-	2:119050743-119051409	low	high	OK	1.67857	1.55543	-0.109915	-0.0579062	0.83485	0.971806	no
ENSBTAG00000015752	SP110	2:119074976-119124140	low	high	OK	45.9933	49.9342	0.118606	0.0963007	0.7421	0.954017	no
ENSBTAG00000047133	-	2:119074976-119124140	low	high	OK	319.467	311.529	-0.0362999	-0.0580041	0.84035	0.972711	no
ENSBTAG00000037989	-	2:119144803-119159455	low	high	OK	52.5409	48.8439	-0.105261	-0.19317	0.51825	0.879373	no
ENSBTAG00000037702	SP140L	2:119171773-119206160	low	high	OK	7.70567	8.86404	0.202043	0.331244	0.2597	0.740754	no
ENSBTAG00000038710	-	2:119215744-119263577	low	high	OK	29.7722	29.4239	-0.0169781	-0.0281996	0.9219	0.986447	no
ENSBTAG00000040055	CAB39	2:119340635-119443035	low	high	OK	44.7902	51.5399	0.202508	0.388216	0.1898	0.692677	no
ENSBTAG00000017855	ITM2C	2:119476495-119490380	low	high	OK	391.768	354.991	-0.142219	-0.252865	0.38695	0.817493	no
ENSBTAG00000043220	U6	2:119511851-119511958	low	high	NOTEST	0	0	0	0	1	1	no
ENSBTAG00000017431	GPR55	2:119524746-119525703	low	high	OK	6.4717	5.08257	-0.348587	-0.335058	0.26425	0.745548	no
ENSBTAG00000030718	SPATA3	2:119614003-119634945	low	high	NOTEST	0	0	0	0	1	1	no
ENSBTAG00000026710	C2orf72	2:119657308-119664584	low	high	NOTEST	0	0	0	0	1	1	no
ENSBTAG00000005119	PSMD1	2:119675722-119756976	low	high	OK	23.604	24.6172	0.060641	0.110282	0.7075	0.945463	no
ENSBTAG00000039772	5HTR2B	2:119675722-119756976	low	high	NOTEST	0.0230752	0.0521082	1.17517	0	1	1	no
ENSBTAG00000018502	ARMC9	2:119777717-119932189	low	high	NOTEST	0.647223	0.779156	0.26765	0	1	1	no
ENSBTAG00000043107	U6	2:119777717-119932189	low	high	NOTEST	0	0	0	0	1	1	no
ENSBTAG00000044922	U6	2:119777717-119932189	low	high	NOTEST	0	0	0	0	1	1	no
ENSBTAG00000001359	B3GNT7	2:119989627-119990869	low	high	OK	1.81564	1.99635	0.136885	0.101264	0.73225	0.952194	no
ENSBTAG00000001357	PRMT1	2:120002010-120003207	low	high	NOTEST	0	0	0	0	1	1	no
ENSBTAG00000016174	NCL	2:120039584-120049214	low	high	OK	141.545	141.194	-0.0035873	-0.00684131	0.9811	0.998033	no
ENSBTAG00000042435	SNORA75	2:120039584-120049214	low	high	NOTEST	0	0	0	0	1	1	no
ENSBTAG00000043297	SNORD20	2:120039584-120049214	low	high	NOTEST	0	0	0	0	1	1	no
ENSBTAG00000017684	NMUR1	2:120101358-120105554	low	high	NOTEST	1.07123	1.38823	0.37398	0	1	1	no
ENSBTAG00000047784	C2orf57	2:120145263-120146286	low	high	NOTEST	0	0	0	0	1	1	no
ENSBTAG00000002549	PTMA	2:120227919-120232987	low	high	OK	679.096	637.096	-0.0921042	-0.162942	0.58255	0.905348	no
ENSBTAG00000014988	-	2:120250521-120305878	low	high	NOTEST	0.0181505	0.0979748	2.4324	0	1	1	no
ENSBTAG00000019480	PDE6D	2:120250521-120305878	low	high	OK	14.7093	16.1016	0.130472	0.177572	0.5502	0.894272	no
ENSBTAG00000005207	COPS7B	2:120311156-120333986	low	high	OK	27.8531	25.7594	-0.112737	-0.194914	0.4997	0.869047	no
ENSBTAG00000003253	NPPC	2:120392633-120397261	low	high	NOTEST	0.0274429	0.0187357	-0.550645	0	1	1	no
ENSBTAG00000043514	SNORA62	2:120454392-120454526	low	high	NOTEST	0	0	0	0	1	1	no
ENSBTAG00000011964	DIS3L2	2:120486065-120794558	low	high	OK	5.77005	5.20062	-0.149901	-0.21005	0.4758	0.861143	no
ENSBTAG00000016748	-	2:120845480-120848463	low	high	NOTEST	0	0	0	0	1	1	no
ENSBTAG00000039346	-	2:120869239-120871886	low	high	NOTEST	0	0	0	0	1	1	no
ENSBTAG00000004519	-	2:120904600-120907738	low	high	NOTEST	0	0	0	0	1	1	no
ENSBTAG00000012363	-	2:120910018-120913882	low	high	NOTEST	0	0	0	0	1	1	no
ENSBTAG00000021050	ECEL1	2:120925716-120933239	low	high	NOTEST	0.0061937	0	#NAME?	0	1	1	no
ENSBTAG00000011390	CHRND	2:120975091-120982350	low	high	NOTEST	0.56826	0.479804	-0.244105	0	1	1	no
ENSBTAG00000045943	CHRNG	2:120988438-120993968	low	high	NOTEST	0	0	0	0	1	1	no
ENSBTAG00000010598	EIF4E2	2:120995643-121025344	low	high	OK	19.397	19.4037	0.000498851	0.000723943	0.99745	0.99967	no
ENSBTAG00000045513	-	2:121091686-121101734	low	high	OK	2.7066	4.7592	0.814237	0.602827	0.05255	0.475905	no
ENSBTAG00000004603	PHC2	2:121176034-121225724	low	high	OK	22.7698	19.2703	-0.240742	-0.433272	0.1444	0.640349	no
ENSBTAG00000044093	A3GALT2	2:121232761-121236649	low	high	NOTEST	0	0	0	0	1	1	no
ENSBTAG00000012629	ZNF362	2:121242593-121268659	low	high	OK	9.1209	7.36152	-0.309172	-0.437064	0.14505	0.641086	no
ENSBTAG00000020671	TRIM62	2:121347860-121383138	low	high	OK	3.46035	3.86737	0.160438	0.152013	0.60915	0.916579	no
ENSBTAG00000020548	ADC	2:121400543-121444433	low	high	NOTEST	0.103762	0.0571578	-0.860257	0	1	1	no
ENSBTAG00000017605	AK2	2:121486297-121509903	low	high	OK	58.5107	57.727	-0.0194537	-0.0361067	0.90655	0.985184	no
ENSBTAG00000044284	bta-mir-2357	2:121518938-121519017	low	high	NOTEST	0	0	0	0	1	1	no
ENSBTAG00000008330	RNF19B	2:121552617-121576145	low	high	OK	43.571	45.0843	0.049257	0.091703	0.7524	0.954538	no
ENSBTAG00000008331	TMEM54	2:121604098-121616754	low	high	NOTEST	0	0.0121537	inf	0	1	1	no
ENSBTAG00000008336	HPCA	2:121604098-121616754	low	high	OK	1.73933	1.2141	-0.518638	-0.401915	0.1608	0.660656	no
ENSBTAG00000002184	FNDC5	2:121636111-121638403	low	high	NOTEST	0	0.006791	inf	0	1	1	no
ENSBTAG00000018067	S100PBP	2:121648042-121679666	low	high	OK	37.2487	40.1542	0.10836	0.200031	0.49905	0.869047	no
ENSBTAG00000018065	YARS	2:121679988-121712437	low	high	OK	22.2449	22.0895	-0.0101139	-0.0178134	0.9509	0.992024	no
ENSBTAG00000018062	KIAA1522	2:121715010-121721419	low	high	NOTEST	0.29134	0.319877	0.134809	0	1	1	no
ENSBTAG00000026684	SYNC	2:121782949-121800918	low	high	NOTEST	0.600006	0.592558	-0.0180216	0	1	1	no
ENSBTAG00000005904	RBBP4	2:121800922-121817395	low	high	OK	70.0735	70.9723	0.0183864	0.0356968	0.9042	0.985004	no
ENSBTAG00000027159	ZBTB8OS	2:121818176-121830440	low	high	OK	32.3723	33.6476	0.0557434	0.0864377	0.7743	0.959817	no
ENSBTAG00000018199	ZBTB8A	2:121847011-121901991	low	high	NOTEST	0.00916233	0.0186135	1.02256	0	1	1	no
ENSBTAG00000046044	-	2:121974703-121975687	low	high	NOTEST	0	0.0121592	inf	0	1	1	no
ENSBTAG00000020655	BSDC1	2:122006936-122029837	low	high	OK	29.5006	31.6924	0.103393	0.189347	0.5276	0.883174	no
ENSBTAG00000020652	TSSK3	2:122030510-122032081	low	high	OK	1.36422	1.84406	0.434805	0.281257	0.33305	0.790892	no
ENSBTAG00000037902	FAM229A	2:122032488-122033438	low	high	OK	4.63817	1.84437	-1.33043	-0.788171	0.0205	0.340313	no
ENSBTAG00000012698	HDAC1	2:122053748-122087843	low	high	OK	149.26	161.483	0.113548	0.203205	0.49565	0.869047	no
ENSBTAG00000046862	MARCKSL1	2:122053748-122087843	low	high	OK	65.371	78.0725	0.256164	0.131217	0.7004	0.944283	no
ENSBTAG00000012695	LCK	2:122092888-122113823	low	high	OK	164.511	162.516	-0.017606	-0.0336943	0.9077	0.985287	no
ENSBTAG00000002027	FAM167B	2:122115659-122117248	low	high	OK	14.7517	14.6726	-0.00776591	-0.00924518	0.9756	0.997396	no
ENSBTAG00000014390	MTMR9	2:122121402-122128496	low	high	OK	58.0881	56.2995	-0.0451219	-0.0813359	0.78265	0.962157	no
ENSBTAG00000014388	EIF3I	2:122128558-122136316	low	high	OK	100.398	96.3933	-0.0587264	-0.111362	0.7008	0.944283	no
ENSBTAG00000009163	TMEM234	2:122136380-122141767	low	high	OK	34.3093	25.9028	-0.405489	-0.617427	0.0317	0.404625	no
ENSBTAG00000026696	DCDC2B	2:122141904-122146510	low	high	NOTEST	0.0786886	0.0457998	-0.780814	0	1	1	no
ENSBTAG00000015103	IQCC	2:122146964-122149800	low	high	OK	6.69389	5.79446	-0.208172	-0.270521	0.3627	0.80875	no
ENSBTAG00000015104	CCDC28B	2:122150083-122154154	low	high	OK	18.4459	22.2624	0.271311	0.368409	0.20295	0.700174	no
ENSBTAG00000027930	-	2:122169404-122170058	low	high	NOTEST	0.818211	0.848364	0.0522108	0	1	1	no
ENSBTAG00000016954	TMEM39B	2:122194338-122213700	low	high	OK	19.3815	16.0307	-0.273843	-0.4101	0.16435	0.662864	no
ENSBTAG00000012497	KHDRBS1	2:122233942-122257545	low	high	OK	49.6535	50.1279	0.0137193	0.0258972	0.92755	0.987492	no
ENSBTAG00000040518	-	2:122343233-122344583	low	high	OK	2.18806	1.99833	-0.130855	-0.107401	0.72365	0.950916	no
ENSBTAG00000039121	PTP4A2	2:122350143-122359897	low	high	OK	198.026	243.116	0.295956	0.572056	0.04995	0.470339	no
ENSBTAG00000015715	SPOCD1	2:122436871-122468429	low	high	NOTEST	0.062194	0.091948	0.564043	0	1	1	no
ENSBTAG00000010657	BAI2	2:122503652-122533252	low	high	NOTEST	0.704417	0.464773	-0.599904	0	1	1	no
ENSBTAG00000010050	COL16A1	2:122557457-122611951	low	high	NOTEST	0.0441865	0.0177183	-1.31836	0	1	1	no
ENSBTAG00000010378	PEF1	2:122620932-122638734	low	high	OK	51.5015	51.4514	-0.00140418	-0.00257025	0.99325	0.999258	no
ENSBTAG00000045347	SNORA70	2:122620932-122638734	low	high	NOTEST	0	0	0	0	1	1	no
ENSBTAG00000010366	HCRTR1	2:122641986-122649721	low	high	NOTEST	0.318746	0.0138016	-4.52951	0	1	1	no
ENSBTAG00000013235	TINAGL1	2:122685822-122695535	low	high	NOTEST	1.08243	0.195083	-2.47211	0	1	1	no
ENSBTAG00000016819	FABP3	2:122723224-122783830	low	high	OK	68.7789	65.7579	-0.064802	-0.107413	0.7168	0.949353	no
ENSBTAG00000039994	-	2:122723224-122783830	low	high	NOTEST	0.0694696	0.306867	2.14316	0	1	1	no
ENSBTAG00000011582	SERINC2	2:122784557-122889605	low	high	OK	194.741	124.222	-0.648642	-0.859173	0.00635	0.209861	no
ENSBTAG00000016818	ZCCHC17	2:122784557-122889605	low	high	OK	26.8563	26.7138	-0.00767554	-0.00563284	0.9836	0.998033	no
ENSBTAG00000035081	SERINC2	2:122784557-122889605	low	high	OK	75.1888	70.4551	-0.0938124	-0.0618629	0.8316	0.971368	no
ENSBTAG00000016817	SNRNP40	2:122889871-122915674	low	high	OK	39.6351	37.9136	-0.064062	-0.113481	0.70695	0.945262	no
ENSBTAG00000020159	NKAIN1	2:122975077-122980139	low	high	NOTEST	0.08987	0.10854	0.272315	0	1	1	no
ENSBTAG00000018979	PUM1	2:123070707-123196529	low	high	OK	24.6654	26.6757	0.113037	0.21666	0.46325	0.85497	no
ENSBTAG00000042142	SNORD103	2:123070707-123196529	low	high	NOTEST	0	0	0	0	1	1	no
ENSBTAG00000042775	SNORD103	2:123070707-123196529	low	high	NOTEST	0	0	0	0	1	1	no
ENSBTAG00000042860	SNORD103	2:123070707-123196529	low	high	NOTEST	0	0	0	0	1	1	no
ENSBTAG00000043864	SNORD103	2:123070707-123196529	low	high	NOTEST	0	0	0	0	1	1	no
ENSBTAG00000026676	SDC3	2:123237085-123244753	low	high	NOTEST	0.636179	0.630614	-0.0126745	0	1	1	no
ENSBTAG00000005477	LAPTM5	2:123350417-123376541	low	high	OK	1956.75	1827.03	-0.0989575	-0.125856	0.66325	0.932859	no
ENSBTAG00000003479	MATN1	2:123392014-123401324	low	high	NOTEST	0.135523	0.0869022	-0.641072	0	1	1	no
ENSBTAG00000012848	PTPRU	2:124819575-124906896	low	high	NOTEST	0.00357325	0.00599677	0.74695	0	1	1	no
ENSBTAG00000017253	MECR	2:124913877-124949961	low	high	OK	6.50154	4.13649	-0.652374	-0.64752	0.03265	0.407446	no
ENSBTAG00000043464	U6	2:124913877-124949961	low	high	NOTEST	0	0	0	0	1	1	no
ENSBTAG00000013309	SFRS4	2:124956593-124982238	low	high	OK	97.7258	88.3673	-0.145226	-0.278565	0.347	0.800608	no
ENSBTAG00000047524	TMEM200B	2:125010195-125011119	low	high	NOTEST	0	0	0	0	1	1	no
ENSBTAG00000006667	EPB41	2:125014817-125113212	low	high	OK	41.978	46.6064	0.150894	0.263677	0.3735	0.812101	no
ENSBTAG00000003202	OPRD1	2:125213836-125255802	low	high	NOTEST	0	0.0180189	inf	0	1	1	no
ENSBTAG00000015771	YTHDF2	2:125294727-125324175	low	high	OK	27.0339	30.1762	0.158644	0.285672	0.32875	0.78881	no
ENSBTAG00000043380	U6	2:125334329-125334436	low	high	NOTEST	0	0	0	0	1	1	no
ENSBTAG00000001160	GMEB1	2:125343514-125370269	low	high	OK	23.3755	22.5676	-0.0507422	-0.088572	0.7574	0.956387	no
ENSBTAG00000042723	U11	2:125390298-125390431	low	high	OK	16.2138	3.8265	-2.08313	-3.26567	0.2502	0.734735	no
ENSBTAG00000026660	TAF12	2:125394310-125418237	low	high	OK	26.3781	26.0592	-0.0175469	-0.0263371	0.92605	0.987257	no
ENSBTAG00000021525	RAB42	2:125426085-125427402	low	high	NOTEST	0.306658	0.308443	0.00837395	0	1	1	no
ENSBTAG00000042553	SNORD99	2:125434926-125438150	low	high	NOTEST	0	0	0	0	1	1	no
ENSBTAG00000042871	SNORA44	2:125434926-125438150	low	high	NOTEST	10.6852	1.92358	-2.47376	0	1	1	no
ENSBTAG00000042986	SNORA16	2:125434926-125438150	low	high	OK	39.5067	0	#NAME?	#NAME?	0.0029	0.141173	no
ENSBTAG00000043315	SNORA61	2:125434926-125438150	low	high	OK	30.6722	30.0007	-0.0319332	-0.0570689	0.98605	0.998149	no
ENSBTAG00000048228	-	2:125434926-125438150	low	high	OK	32.6508	26.2833	-0.312972	-0.460006	0.1248	0.615474	no
ENSBTAG00000010393	TRNAU1AP	2:125439384-125462744	low	high	OK	20.2648	19.0728	-0.0874585	-0.123305	0.6772	0.936201	no
ENSBTAG00000003788	RCC1	2:125468460-125475905	low	high	OK	7.16682	7.19419	0.00549847	0.00647797	0.9816	0.998033	no
ENSBTAG00000046050	SNORA73	2:125499759-125499963	low	high	OK	6.71337	2.0504	-1.71113	-1.04775	0.3207	0.786479	no
ENSBTAG00000046681	SNORA73	2:125500692-125500896	low	high	OK	5.19028	1.49538	-1.7953	-0.782135	0.1423	0.635732	no
ENSBTAG00000045668	SNORA73	2:125501621-125501825	low	high	OK	11.0111	2.99396	-1.87884	-1.0593	0.1107	0.59597	no
ENSBTAG00000002727	PHACTR4	2:125507619-125558651	low	high	OK	7.4539	7.1975	-0.0504995	-0.0833038	0.7783	0.960828	no
ENSBTAG00000003676	-	2:125600539-125600953	low	high	NOTEST	0.103486	0	#NAME?	0	1	1	no
ENSBTAG00000040210	-	2:125629833-125630345	low	high	NOTEST	0	0	0	0	1	1	no
ENSBTAG00000045032	SNORA40	2:125646956-125647070	low	high	NOTEST	0	0	0	0	1	1	no
ENSBTAG00000002678	MED18	2:125653306-125658882	low	high	OK	9.33456	10.6492	0.190093	0.241264	0.42045	0.832046	no
ENSBTAG00000002363	SESN2	2:125698159-125714128	low	high	OK	3.57745	3.79511	0.0852127	0.082092	0.80175	0.966064	no
ENSBTAG00000006342	ATPIF1	2:125727884-125730128	low	high	OK	1726.42	1780.59	0.0445719	0.0628542	0.82955	0.970863	no
ENSBTAG00000018385	DNAJC8	2:125733244-125757519	low	high	OK	65.7478	66.3803	0.0138113	0.0251271	0.932	0.98943	no
ENSBTAG00000027051	PTAFR	2:125784496-125811602	low	high	OK	123.419	118.927	-0.053491	-0.0982404	0.74095	0.954017	no
ENSBTAG00000009937	HNRNPA1L2	2:125829744-125830707	low	high	NOTEST	0.748327	0.516432	-0.535089	0	1	1	no
ENSBTAG00000043989	EYA3	2:125899851-125969668	low	high	OK	12.2859	14.2663	0.215615	0.332899	0.25235	0.736469	no
ENSBTAG00000008800	XKR8	2:125975897-125982957	low	high	OK	12.8856	12.3139	-0.065467	-0.0940084	0.7451	0.954017	no
ENSBTAG00000012997	SMPDL3B	2:125983557-126015376	low	high	NOTEST	0.209728	0.296174	0.497928	0	1	1	no
ENSBTAG00000006225	RPA2	2:126030986-126055499	low	high	OK	24.692	26.7781	0.117012	0.202576	0.4864	0.866036	no
ENSBTAG00000006223	THEMIS2	2:126058352-126070741	low	high	OK	63.0424	64.0459	0.0227823	0.0420112	0.88725	0.980821	no
ENSBTAG00000003867	-	2:126098690-126100983	low	high	NOTEST	0.433892	0.474802	0.129991	0	1	1	no
ENSBTAG00000003866	PPP1R8	2:126111730-126129768	low	high	OK	27.6847	27.3552	-0.0172753	-0.0305706	0.9207	0.986447	no
ENSBTAG00000044441	SCARNA1	2:126111730-126129768	low	high	OK	7.63307	6.39317	-0.255733	-0.0909547	0.8369	0.971806	no
ENSBTAG00000001192	STX12	2:126134950-126170517	low	high	OK	19.129	19.9677	0.061904	0.102567	0.7204	0.949973	no
ENSBTAG00000019614	FAM76A	2:126189466-126219819	low	high	OK	7.32391	9.29534	0.343893	0.380535	0.2001	0.69825	no
ENSBTAG00000007554	IFI6	2:126246560-126250182	low	high	OK	119.637	126.568	0.0812385	0.129492	0.6613	0.931534	no
ENSBTAG00000011784	FGR	2:126276334-126291824	low	high	OK	206.224	227.34	0.14064	0.263392	0.37365	0.812101	no
ENSBTAG00000037456	AHDC1	2:126350163-126354957	low	high	OK	2.8978	2.34392	-0.306039	-0.352367	0.22135	0.71343	no
ENSBTAG00000018374	WASF2	2:126399311-126469335	low	high	OK	72.6317	84.1817	0.212907	0.406979	0.16665	0.665553	no
ENSBTAG00000043205	U6	2:126399311-126469335	low	high	NOTEST	0	0	0	0	1	1	no
ENSBTAG00000002505	GPR3	2:126478727-126479720	low	high	NOTEST	0	0	0	0	1	1	no
ENSBTAG00000019728	CD164L2	2:126490903-126494833	low	high	NOTEST	0.990596	0.67327	-0.557111	0	1	1	no
ENSBTAG00000010254	MAP3K6	2:126506014-126518906	low	high	OK	2.97579	2.33161	-0.351944	-0.417461	0.1698	0.66938	no
ENSBTAG00000010253	SYTL1	2:126519061-126526238	low	high	OK	31.4701	28.5619	-0.139889	-0.230786	0.4389	0.84195	no
ENSBTAG00000010249	TMEM222	2:126531506-126541901	low	high	OK	41.365	29.2533	-0.499812	-0.823649	0.00515	0.187394	no
ENSBTAG00000008766	SLC9A1	2:126676549-126727482	low	high	OK	11.5923	12.0133	0.0514742	0.0842845	0.76415	0.958469	no
ENSBTAG00000018413	FAM46B	2:126799590-126807056	low	high	NOTEST	0.0395992	0.0945968	1.25632	0	1	1	no
ENSBTAG00000019252	MGC159903	2:126844576-126857428	low	high	NOTEST	0	0	0	0	1	1	no
ENSBTAG00000004416	NUDC	2:126860367-126873806	low	high	OK	95.9743	76.9261	-0.319175	-0.591589	0.04475	0.451132	no
ENSBTAG00000014848	NR0B2	2:126892709-126894458	low	high	NOTEST	0	0	0	0	1	1	no
ENSBTAG00000014849	GPATCH3	2:126904070-126910834	low	high	OK	20.0005	19.1037	-0.0661868	-0.109646	0.7082	0.945463	no
ENSBTAG00000014850	GPN2	2:126911036-126920480	low	high	OK	8.14935	7.67821	-0.0859159	-0.109765	0.70755	0.945463	no
ENSBTAG00000009223	SFN	2:126929534-126930878	low	high	NOTEST	0.51168	0.575322	0.169126	0	1	1	no
ENSBTAG00000046672	ZDHHC18	2:126937973-126964887	low	high	OK	125.037	129.428	0.0497953	0.0946581	0.74355	0.954017	no
ENSBTAG00000009796	PIGV	2:126983129-126992474	low	high	OK	7.63702	8.44975	0.145898	0.197986	0.49335	0.868784	no
ENSBTAG00000001024	ARID1A	2:127000105-127066994	low	high	OK	33.2411	35.1763	0.0816334	0.153713	0.5963	0.910071	no
ENSBTAG00000047382	-	2:127067056-127067144	low	high	NOTEST	0	0	0	0	1	1	no
ENSBTAG00000014447	RPS6KA1	2:127164651-127202531	low	high	OK	134.597	123.024	-0.129707	-0.24789	0.3841	0.816638	no
ENSBTAG00000038104	-	2:127251766-127255331	low	high	OK	307.189	260.605	-0.237261	-0.445802	0.1249	0.615474	no
ENSBTAG00000003235	DHDDS	2:127266787-127295155	low	high	OK	6.89389	6.32261	-0.124798	-0.13584	0.6412	0.927141	no
ENSBTAG00000040497	-	2:127299733-127310992	low	high	NOTEST	0	0	0	0	1	1	no
ENSBTAG00000009631	ZNF683	2:127356738-127362422	low	high	OK	16.1663	10.5388	-0.617272	-0.816216	0.0077	0.228837	no
ENSBTAG00000005629	AIM1L	2:127370016-127395010	low	high	OK	2.2154	1.69149	-0.389273	-0.468251	0.106	0.588061	no
ENSBTAG00000005628	CD52	2:127396372-127397972	low	high	OK	5213.05	4153.88	-0.327668	-0.476684	0.10945	0.595035	no
ENSBTAG00000009581	UBXN11	2:127406822-127429124	low	high	OK	3.2199	2.03843	-0.659559	-0.568992	0.0629	0.498724	no
ENSBTAG00000009580	SH3BGRL3	2:127429584-127431204	low	high	OK	1389.16	1047.53	-0.407227	-0.667703	0.0241	0.363755	no
ENSBTAG00000009579	CEP85	2:127433455-127463144	low	high	OK	4.62343	4.58085	-0.0133493	-0.0168763	0.9576	0.992429	no
ENSBTAG00000039276	-	2:127471497-127483325	low	high	NOTEST	0	0	0	0	1	1	no
ENSBTAG00000026638	CATSPER4	2:127488534-127499030	low	high	NOTEST	0.113008	0.282781	1.32326	0	1	1	no
ENSBTAG00000047148	-	2:127502996-127504663	low	high	NOTEST	0.511145	0.446039	-0.196562	0	1	1	no
ENSBTAG00000019399	-	2:127507866-127517515	low	high	NOTEST	0.354798	0.154958	-1.19512	0	1	1	no
ENSBTAG00000009562	ZNF593	2:127523709-127524790	low	high	OK	11.2144	8.43364	-0.411128	-0.412438	0.17105	0.66976	no
ENSBTAG00000013131	FAM110D	2:127530912-127533980	low	high	NOTEST	0.0361633	0	#NAME?	0	1	1	no
ENSBTAG00000001513	PDIK1L	2:127561536-127569228	low	high	OK	3.27348	4.00511	0.291013	0.289486	0.31735	0.785356	no
ENSBTAG00000005085	TRIM63	2:127615049-127630608	low	high	NOTEST	0	0	0	0	1	1	no
ENSBTAG00000006355	SLC30A2	2:127638454-127645772	low	high	NOTEST	0	0	0	0	1	1	no
ENSBTAG00000006349	EXTL1	2:127647570-127665188	low	high	NOTEST	0.370334	0.111067	-1.73739	0	1	1	no
ENSBTAG00000005105	PAFAH2	2:127684836-127720396	low	high	OK	35.5113	32.1625	-0.142901	-0.264788	0.37245	0.811833	no
ENSBTAG00000013761	STMN1	2:127773910-127779431	low	high	OK	248.455	247.825	-0.00366332	-0.00697853	0.9801	0.998016	no
ENSBTAG00000048095	-	2:127773910-127779431	low	high	NOTEST	0	0	0	0	1	1	no
ENSBTAG00000021787	PAQR7	2:127813022-127818513	low	high	NOTEST	0.71115	0.771355	0.117241	0	1	1	no
ENSBTAG00000021786	AUNIP	2:127821033-127833467	low	high	OK	2.10428	2.116	0.00801236	0.00678074	0.9803	0.998033	no
ENSBTAG00000021781	MTFR1L	2:127834361-127849364	low	high	OK	15.5831	17.8884	0.199041	0.317223	0.2771	0.756982	no
ENSBTAG00000021778	SEPN1	2:127851647-127869417	low	high	OK	8.98245	10.3143	0.199467	0.331698	0.25795	0.737868	no
ENSBTAG00000003069	MAN1C1	2:127888645-128008111	low	high	OK	4.84368	4.97733	0.0392667	0.0482295	0.85805	0.973969	no
ENSBTAG00000001050	LDLRAP1	2:128078918-128103312	low	high	OK	10.6103	12.8724	0.278816	0.364424	0.212	0.707407	no
ENSBTAG00000002988	TMEM57	2:128137417-128203726	low	high	OK	15.0471	14.4823	-0.0551895	-0.0956821	0.74315	0.954017	no
ENSBTAG00000001297	-	2:128213650-128254607	low	high	NOTEST	0.125835	0.119371	-0.0760714	0	1	1	no
ENSBTAG00000042129	U6	2:128213650-128254607	low	high	NOTEST	0	0	0	0	1	1	no
ENSBTAG00000001296	TMEM50A	2:128256213-128272007	low	high	OK	174.675	226.788	0.376668	0.72226	0.0141	0.300901	no
ENSBTAG00000015222	C1orf63	2:128302961-128306994	low	high	OK	45.8794	50.2518	0.131332	0.237647	0.4201	0.832046	no
ENSBTAG00000001651	SYF2	2:128320056-128325052	low	high	OK	70.7265	77.8937	0.139255	0.255654	0.3815	0.815925	no
ENSBTAG00000044989	U6	2:128381290-128381399	low	high	NOTEST	0	0	0	0	1	1	no
ENSBTAG00000019800	RUNX3	2:128629674-128656311	low	high	OK	27.7709	25.3271	-0.132893	-0.180421	0.53605	0.888736	no
ENSBTAG00000009470	CLIC4	2:128710452-128783921	low	high	OK	12.3703	16.1894	0.388173	0.556981	0.06275	0.498296	no
ENSBTAG00000013772	SRRM1	2:128848937-128877230	low	high	OK	48.7485	49.2199	0.0138821	0.0264596	0.92535	0.987257	no
ENSBTAG00000012604	NCMAP	2:128916149-128930501	low	high	OK	1.29941	2.23168	0.780269	0.501085	0.08425	0.544223	no
ENSBTAG00000017452	RCAN3	2:128984353-129018364	low	high	OK	18.8616	19.9548	0.0812836	0.142591	0.6273	0.924326	no
ENSBTAG00000013048	NIPAL3	2:129041412-129091075	low	high	OK	20.1585	22.1672	0.137037	0.195782	0.4824	0.864703	no
ENSBTAG00000010278	STPG1	2:129096651-129156302	low	high	NOTEST	0.134424	0.145465	0.113878	0	1	1	no
ENSBTAG00000019791	GRHL3	2:129160818-129183500	low	high	NOTEST	0.36126	0.42909	0.248244	0	1	1	no
ENSBTAG00000045407	U6	2:129294990-129295076	low	high	NOTEST	0	0	0	0	1	1	no
ENSBTAG00000001101	IFNLR1	2:129315263-129338069	low	high	NOTEST	0.992367	1.36596	0.460971	0	1	1	no
ENSBTAG00000001100	IL22RA1	2:129351697-129378160	low	high	NOTEST	0.00945363	0	#NAME?	0	1	1	no
ENSBTAG00000014885	MYOM3	2:129388769-129437616	low	high	NOTEST	0.0475371	0.0748675	0.655287	0	1	1	no
ENSBTAG00000042918	U6	2:129469309-129469419	low	high	NOTEST	0	0	0	0	1	1	no
ENSBTAG00000048024	-	2:129501942-129502611	low	high	NOTEST	0	0	0	0	1	1	no
ENSBTAG00000008072	FUSIP1	2:129522679-129534734	low	high	OK	61.311	67.1974	0.13226	0.253368	0.3858	0.816921	no
ENSBTAG00000030435	PNRC2	2:129536932-129540976	low	high	OK	126.043	134.278	0.0912997	0.173104	0.558	0.897849	no
ENSBTAG00000019371	CNR2	2:129597585-129634311	low	high	OK	32.7796	34.8494	0.0883364	0.160246	0.5913	0.907386	no
ENSBTAG00000030434	FUCA1	2:129652474-129675550	low	high	OK	34.9349	46.0992	0.400073	0.671774	0.02295	0.357642	no
ENSBTAG00000043449	U6	2:129652474-129675550	low	high	NOTEST	0	0	0	0	1	1	no
ENSBTAG00000021832	HMGCL	2:129687546-129705679	low	high	OK	50.3411	42.2715	-0.252051	-0.439273	0.13405	0.626862	no
ENSBTAG00000005002	GALE	2:129707281-129711866	low	high	OK	8.85063	7.19671	-0.298444	-0.377494	0.19125	0.693803	no
ENSBTAG00000011625	LYPLA2	2:129712518-129713577	low	high	OK	57.1399	53.1621	-0.1041	-0.160019	0.5913	0.907386	no
ENSBTAG00000021620	MGC159500	2:129716208-129723902	low	high	OK	39.4405	39.7702	0.0120115	0.0210672	0.9414	0.990046	no
ENSBTAG00000047467	LYPLA2	2:129726529-129728612	low	high	OK	33.5292	41.6341	0.312349	0.311016	0.2967	0.770946	no
ENSBTAG00000026585	TCEB3	2:129738382-129752889	low	high	OK	25.4673	28.494	0.162012	0.27023	0.37815	0.812993	no
ENSBTAG00000020905	RPL11	2:129791371-129795563	low	high	OK	4650.46	4263.63	-0.12529	-0.167046	0.56795	0.901562	no
ENSBTAG00000030425	ID3	2:129895412-129897012	low	high	OK	71.0924	48.5573	-0.550008	-0.865291	0.00415	0.166108	no
ENSBTAG00000014400	E2F2	2:129927355-129942090	low	high	OK	16.7524	19.7011	0.23391	0.330869	0.2609	0.741331	no
ENSBTAG00000012263	ASAP3	2:129969268-130018036	low	high	NOTEST	0.486694	0.522462	0.10231	0	1	1	no
ENSBTAG00000043152	U6	2:129969268-130018036	low	high	NOTEST	0	0	0	0	1	1	no
ENSBTAG00000038865	TCEA3	2:130023500-130069587	low	high	NOTEST	0.0132415	0	#NAME?	0	1	1	no
ENSBTAG00000002594	ZNF436	2:130078396-130084459	low	high	OK	6.53391	7.45387	0.190043	0.243758	0.4058	0.828272	no
ENSBTAG00000016578	HNRNPR	2:130103589-130132649	low	high	OK	60.2596	62.0278	0.0417233	0.0802388	0.7845	0.962729	no
ENSBTAG00000040329	HTR1D	2:130245901-130247035	low	high	NOTEST	0	0	0	0	1	1	no
ENSBTAG00000009502	LUZP1	2:130360071-130363164	low	high	NOTEST	0.320305	0.346761	0.114495	0	1	1	no
ENSBTAG00000009500	KDM1A	2:130370508-130436531	low	high	OK	18.5258	19.931	0.105477	0.186506	0.5231	0.880689	no
ENSBTAG00000030413	LACTBL1	2:130466428-130478320	low	high	NOTEST	0	0	0	0	1	1	no
ENSBTAG00000045902	EPHB2	2:130499266-130554058	low	high	NOTEST	0	0	0	0	1	1	no
ENSBTAG00000048247	-	2:130499266-130554058	low	high	NOTEST	0	0	0	0	1	1	no
ENSBTAG00000011196	C1QB	2:130769171-130775911	low	high	OK	71.7734	90.387	0.332666	0.568776	0.0494	0.469539	no
ENSBTAG00000011195	-	2:130781187-130782246	low	high	OK	0.81136	1.5957	0.975779	0.531358	0.0855	0.548988	no
ENSBTAG00000011193	C1QC	2:130783986-130788357	low	high	OK	91.1438	93.017	0.0293499	0.0493905	0.8687	0.975425	no
ENSBTAG00000007153	C1QA	2:130792854-130795743	low	high	OK	113.588	132.11	0.217929	0.380383	0.20395	0.700174	no
ENSBTAG00000020102	EPHA8	2:130830284-130858979	low	high	NOTEST	0	0	0	0	1	1	no
ENSBTAG00000016448	ZBTB40	2:130900400-130937992	low	high	OK	13.1695	15.1275	0.199966	0.343125	0.24965	0.734341	no
ENSBTAG00000045330	bta-mir-2284u	2:130900400-130937992	low	high	NOTEST	0	0	0	0	1	1	no
ENSBTAG00000022671	WNT4	2:131304771-131315806	low	high	NOTEST	0.0247958	0.122741	2.30745	0	1	1	no
ENSBTAG00000042891	U6	2:131334481-131334588	low	high	NOTEST	0	0	0	0	1	1	no
ENSBTAG00000001700	CDC42	2:131341265-131359925	low	high	OK	229.582	274.368	0.257106	0.493225	0.1024	0.584262	no
ENSBTAG00000040602	-	2:131410547-131414758	low	high	OK	369.984	396.605	0.100239	0.193418	0.5104	0.874237	no
ENSBTAG00000013085	CELA3B	2:131425506-131432711	low	high	NOTEST	0	0	0	0	1	1	no
ENSBTAG00000030269	-	2:131462791-131466400	low	high	NOTEST	0	0	0	0	1	1	no
ENSBTAG00000017122	HSPG2	2:131517578-131587498	low	high	NOTEST	0.136841	0.148966	0.122482	0	1	1	no
ENSBTAG00000001784	LDLRAD2	2:131589016-131597324	low	high	NOTEST	0	0	0	0	1	1	no
ENSBTAG00000006940	USP48	2:131624284-131696605	low	high	OK	24.9776	24.3088	-0.0391605	-0.073874	0.80845	0.96658	no
ENSBTAG00000044807	snoU13	2:131624284-131696605	low	high	NOTEST	0	0	0	0	1	1	no
ENSBTAG00000008952	RAP1GAP	2:131706264-131776123	low	high	OK	16.4381	15.7156	-0.0648425	-0.108807	0.71205	0.947092	no
ENSBTAG00000008951	ALPL	2:131791679-131857642	low	high	OK	31.2441	17.0618	-0.872814	-1.02244	0.00045	0.0486315	yes
ENSBTAG00000042825	U6	2:131791679-131857642	low	high	NOTEST	0	0	0	0	1	1	no
ENSBTAG00000002977	ECE1	2:131935440-132060210	low	high	OK	96.341	94.3267	-0.0304837	-0.0523458	0.86885	0.975425	no
ENSBTAG00000040215	EIF4G3	2:132097561-132451412	low	high	OK	23.0836	25.8661	0.164194	0.304073	0.3026	0.77368	no
ENSBTAG00000018656	HP1BP3	2:132470749-132507576	low	high	OK	54.1253	54.3176	0.00511801	0.0098332	0.97385	0.997195	no
ENSBTAG00000001082	SH2D5	2:132522952-132529468	low	high	NOTEST	0.0361754	0	#NAME?	0	1	1	no
ENSBTAG00000017644	KIF17	2:132533578-132584194	low	high	NOTEST	0.0933498	0.0545244	-0.775743	0	1	1	no
ENSBTAG00000006085	DDOST	2:132587704-132600729	low	high	OK	62.7379	57.8985	-0.115811	-0.208062	0.4789	0.862903	no
ENSBTAG00000006084	PINK1	2:132601301-132621738	low	high	OK	31.5994	25.0917	-0.332688	-0.593979	0.047	0.460498	no
ENSBTAG00000006136	CDA	2:132636461-132657392	low	high	OK	35.7182	33.5787	-0.0891152	-0.13744	0.6385	0.927141	no
ENSBTAG00000046988	FAM43B	2:132691771-132692743	low	high	NOTEST	0	0	0	0	1	1	no
ENSBTAG00000020850	MUL1	2:132731028-132738645	low	high	OK	17.6521	13.671	-0.368716	-0.568823	0.0542	0.477243	no
ENSBTAG00000009156	CAMK2N1	2:132751702-132754808	low	high	OK	6.61846	4.23437	-0.644349	-0.701447	0.0152	0.311701	no
ENSBTAG00000013511	VWA5B1	2:132877446-132929818	low	high	NOTEST	0.015015	0.0106706	-0.492756	0	1	1	no
ENSBTAG00000040547	UBXN10	2:133067840-133068686	low	high	NOTEST	0.500969	0.356298	-0.491638	0	1	1	no
ENSBTAG00000016877	PLA2G2C	2:133088082-133100875	low	high	NOTEST	0.0421851	0.111227	1.3987	0	1	1	no
ENSBTAG00000012217	PLA2G2F	2:133111282-133124161	low	high	NOTEST	0.0499837	0.0154534	-1.69354	0	1	1	no
ENSBTAG00000046977	PLA2G2D4	2:133149364-133157295	low	high	NOTEST	0.0162598	0	#NAME?	0	1	1	no
ENSBTAG00000020499	PLA2G2D3	2:133176677-133189041	low	high	NOTEST	0	0.0382182	inf	0	1	1	no
ENSBTAG00000039122	PLA2G5	2:133224530-133246491	low	high	NOTEST	0	0.0240179	inf	0	1	1	no
ENSBTAG00000002700	PLA2G2A	2:133267317-133272112	low	high	NOTEST	0	0	0	0	1	1	no
ENSBTAG00000005759	PLA2G2A	2:133289294-133295334	low	high	NOTEST	0	0	0	0	1	1	no
ENSBTAG00000013039	-	2:133319862-133323729	low	high	NOTEST	0	0	0	0	1	1	no
ENSBTAG00000004418	PLA2G2E	2:133373262-133376607	low	high	NOTEST	0	0	0	0	1	1	no
ENSBTAG00000017108	OTUD3	2:133387210-133416030	low	high	OK	16.9116	17.8982	0.0818056	0.11783	0.68705	0.939582	no
ENSBTAG00000030367	RNF186	2:133473126-133474216	low	high	NOTEST	0	0	0	0	1	1	no
ENSBTAG00000007998	TMCO4	2:133502453-133607696	low	high	OK	13.5983	10.2584	-0.406619	-0.570589	0.05275	0.475905	no
ENSBTAG00000007996	HTR6	2:133610638-133623061	low	high	NOTEST	0.780124	0.432075	-0.852421	0	1	1	no
ENSBTAG00000005140	-	2:133632741-133634622	low	high	NOTEST	0.662653	0.641601	-0.046577	0	1	1	no
ENSBTAG00000044904	U6	2:133678349-133678448	low	high	NOTEST	0	0	0	0	1	1	no
ENSBTAG00000004554	CAPZB	2:133789484-133926170	low	high	OK	193.837	198.597	0.0350048	0.0671276	0.8239	0.97031	no
ENSBTAG00000013650	PQLC2	2:133933076-133949856	low	high	OK	35.7945	32.0983	-0.157241	-0.260744	0.3676	0.809205	no
ENSBTAG00000012289	AKR7A2	2:133953058-133956669	low	high	OK	68.0717	50.6283	-0.427111	-0.709454	0.01725	0.322167	no
ENSBTAG00000026758	-	2:133974503-133983362	low	high	OK	3.3627	3.21134	-0.0664474	-0.0513043	0.8626	0.974868	no
ENSBTAG00000011951	MRTO4	2:133992731-133998200	low	high	OK	37.732	30.6094	-0.301812	-0.50298	0.0853	0.548381	no
ENSBTAG00000011950	EMC1	2:133998612-134021304	low	high	OK	11.7723	11.4352	-0.04191	-0.065819	0.81935	0.97031	no
ENSBTAG00000044375	SNORA70	2:133998612-134021304	low	high	NOTEST	0	0	0	0	1	1	no
ENSBTAG00000015240	UBR4	2:134039039-134176134	low	high	OK	39.9014	37.9461	-0.0724881	-0.131667	0.65745	0.930996	no
ENSBTAG00000028707	U3	2:134259753-134259966	low	high	NOTEST	0	0	0	0	1	1	no
ENSBTAG00000030341	U1	2:134289833-134289997	low	high	NOTEST	0	0	0	0	1	1	no
ENSBTAG00000030340	-	2:134294881-134340689	low	high	OK	4.09055	4.08071	-0.00347544	-0.00364922	0.98975	0.998994	no
ENSBTAG00000030335	ALDH4A1	2:134345969-134380241	low	high	OK	19.4881	17.2083	-0.179488	-0.298572	0.3104	0.779042	no
ENSBTAG00000015246	TAS1R2	2:134390906-134404755	low	high	NOTEST	0	0	0	0	1	1	no
ENSBTAG00000014967	PAX7	2:134512628-134616219	low	high	NOTEST	0	0	0	0	1	1	no
ENSBTAG00000030322	KLHDC7A	2:134776471-134778862	low	high	NOTEST	0	0	0	0	1	1	no
ENSBTAG00000019172	IGSF21	2:134864753-134910576	low	high	NOTEST	0	0	0	0	1	1	no
ENSBTAG00000006438	ACTL8	2:135418585-135422028	low	high	NOTEST	0	0.0164097	inf	0	1	1	no
ENSBTAG00000000684	ARHGEF10L	2:135557344-135672091	low	high	OK	35.5337	27.2087	-0.385123	-0.721157	0.01505	0.310985	no
ENSBTAG00000008579	RCC2	2:135784597-135809900	low	high	OK	69.1824	64.5605	-0.0997515	-0.189642	0.5219	0.880324	no
ENSBTAG00000045172	bta-mir-2358	2:135810540-135810604	low	high	NOTEST	0	0	0	0	1	1	no
ENSBTAG00000038945	-	2:135812787-135832714	low	high	NOTEST	0.0644506	0.0195505	-1.72099	0	1	1	no
ENSBTAG00000012052	PADI4	2:135836955-135864707	low	high	OK	30.515	36.436	0.255849	0.438998	0.13785	0.631896	no
ENSBTAG00000012043	PADI3	2:135891756-135920584	low	high	NOTEST	0.341708	0.276003	-0.308081	0	1	1	no
ENSBTAG00000002138	PADI1	2:135922929-135967599	low	high	NOTEST	0.115783	0.00276219	-5.38946	0	1	1	no
ENSBTAG00000043637	5S_rRNA	2:136045212-136045348	low	high	NOTEST	0	0	0	0	1	1	no
ENSBTAG00000003403	PADI2	2:136049643-136103406	low	high	NOTEST	0.906469	1.10256	0.282521	0	1	1	no
ENSBTAG00000008314	SDHB	2:136125303-136154362	low	high	OK	154.514	144.122	-0.100444	-0.188222	0.51925	0.880324	no
ENSBTAG00000008309	ATP13A2	2:136162615-136182586	low	high	OK	52.0605	40.832	-0.350489	-0.661828	0.02795	0.387251	no
ENSBTAG00000003832	MFAP2	2:136187692-136192151	low	high	NOTEST	0.638392	0.387372	-0.720725	0	1	1	no
ENSBTAG00000003822	CROCC	2:136193742-136239981	low	high	OK	7.44257	4.57556	-0.701853	-1.05702	0.00055	0.0550356	no
ENSBTAG00000013282	NECAP2	2:136252383-136266397	low	high	OK	197.336	181.815	-0.118182	-0.219456	0.4542	0.851302	no
ENSBTAG00000013281	SPATA21	2:136276528-136314563	low	high	NOTEST	0.366885	0.850084	1.21228	0	1	1	no
ENSBTAG00000009251	SZRD1	2:136317924-136337845	low	high	OK	32.8373	32.5447	-0.0129108	-0.0193355	0.9482	0.990938	no
ENSBTAG00000047837	FBXO42	2:136338528-136351001	low	high	OK	32.7291	33.5177	0.0343485	0.0654289	0.8212	0.97031	no
ENSBTAG00000008510	FBXO42	2:136362254-136444097	low	high	OK	8.83186	9.22867	0.0634064	0.0907296	0.75745	0.956387	no
ENSBTAG00000014221	RSG1	2:136457564-136461977	low	high	OK	3.23723	2.0574	-0.653934	-0.53884	0.07305	0.52109	no
ENSBTAG00000005670	ARHGEF19	2:136480736-136491543	low	high	NOTEST	0.115934	0.0987387	-0.231612	0	1	1	no
[truncated: 22,618 more rows]
