# Supplementary material for: Whole blood transcriptional profiling comparison between different milk yield of Chinese Holstein cows using RNA-seq data
Source: BMC Genomics. 2016 Aug 22;17(Suppl 7):512. doi: 10.1186/s12864-016-2901-1 (PMC5001199; doi:10.1186/s12864-016-2901-1)
Supplement: Additional file 2: Table S2. — The detail information of 100 DEGs between high and low milk yield cows. (XLSX 19 kb) [file 12864_2016_2901_MOESM2_ESM.xlsx]

## Sheet: Sheet1
Table S2. The detail information of 100 DEGs between high and low milk yield cows.
gene_id	gene	position	sample_1	sample_2	status	FPKM-low	FPKM-high	log2(fold_change)	test_stat	p_value	q_value	significant
ENSBTAG00000019015	IFITM3	29:51367008-51368065	low	high	OK	1793.88	1063	-0.754946	-1.15216	0.0003	0.0385964	yes
ENSBTAG00000018073	TSPO	5:114596005-114608640	low	high	OK	1751.61	1009.79	-0.794625	-1.27671	5e-05	0.0122807	yes
ENSBTAG00000047700	LOC524810	21:71453626-71454755	low	high	OK	1324.69	585.541	-1.17781	-1.88705	5e-05	0.0122807	yes
ENSBTAG00000017328	PTI	13:74943620-74947760	low	high	OK	793.566	1328.42	0.743287	1.11946	0.0003	0.0385964	yes
ENSBTAG00000019018	LOC786073	11:107260652-107261718	low	high	OK	792.825	477.495	-0.731517	-1.29695	5e-05	0.0122807	yes
ENSBTAG00000001785	TGM3	13:53261634-53304213	low	high	OK	517.775	307.893	-0.749896	-1.08705	0.0002	0.0332523	yes
ENSBTAG00000031249	PSMG4	23:50327385-50331704	low	high	OK	358.216	204.76	-0.806895	-1.27265	0.0001	0.0207827	yes
ENSBTAG00000004472	DYNLT1	9:96486513-96497234	low	high	OK	342.283	514.424	0.587767	1.09254	0.00025	0.0360233	yes
ENSBTAG00000007191	CCL5	19:14823469-14831157	low	high	OK	338.933	191.494	-0.823699	-1.37751	5e-05	0.0122807	yes
ENSBTAG00000045661	Metazoa_SRP	10:42671323-42671620	low	high	OK	316.791	42.6781	-2.89196	-2.32715	5e-05	0.0122807	yes
ENSBTAG00000007881	IFIT1	26:11108662-11110084	low	high	OK	224.877	381.85	0.763871	1.18758	5e-05	0.0122807	yes
ENSBTAG00000012634	NDUFB7	7:12325361-12329750	low	high	OK	194.495	122.379	-0.66838	-1.08493	0.00025	0.0360233	yes
ENSBTAG00000048268	LOC100300806	21:71530012-71531441	low	high	OK	190.92	112.919	-0.757681	-1.09451	0.0004	0.0450292	yes
ENSBTAG00000043250	7SK	23:24977641-24977972	low	high	OK	163.263	21.0202	-2.95735	-2.43291	5e-05	0.0122807	yes
ENSBTAG00000015160	PLD4	21:70999272-71004734	low	high	OK	159.935	89.6174	-0.835633	-1.46477	5e-05	0.0122807	yes
ENSBTAG00000038337	MZB1	7:52285862-52287943	low	high	OK	116.83	71.7938	-0.702485	-1.16862	0.0003	0.0385964	yes
ENSBTAG00000010387	FAM188A	13:30604488-30684245	low	high	OK	113.598	181.47	0.675796	1.17211	0.00015	0.026146	yes
ENSBTAG00000025405	BATF	10:87110562-87132202	low	high	OK	113.09	71.7437	-0.656551	-1.0727	0.0001	0.0207827	yes
ENSBTAG00000046076	ENSBTAG00000046076	21:71594101-71596399	low	high	OK	105.976	56.93	-0.896475	-1.16216	0.00015	0.026146	yes
ENSBTAG00000004268	TRAPPC5	7:17750386-17752622	low	high	OK	103.174	58.7351	-0.812785	-1.17993	0.00025	0.0360233	yes
ENSBTAG00000037605	BOLA-DQA1	23:25426329-25430097	low	high	OK	100.212	319.527	1.67289	1.54114	0.0001	0.0207827	yes
ENSBTAG00000009432	PMF1	3:14605970-14627746	low	high	OK	92	56.4866	-0.703726	-1.15675	0.00015	0.026146	yes
ENSBTAG00000011134	USE1	7:5800190-5803107	low	high	OK	91.9405	56.0775	-0.713279	-1.20145	0.0001	0.0207827	yes
ENSBTAG00000027446	RSU1	13:31347073-31554426	low	high	OK	84.1454	131.598	0.645182	1.18015	0.00025	0.0360233	yes
ENSBTAG00000021595	HIP1R	17:54917416-54946127	low	high	OK	84.1383	54.3651	-0.630081	-1.19384	5e-05	0.0122807	yes
ENSBTAG00000018274	FADD	29:48027925-48030331	low	high	OK	79.8833	46.8073	-0.77116	-1.20051	5e-05	0.0122807	yes
ENSBTAG00000011730	TCAP	19:40691137-40692346	low	high	OK	79.2883	44.3394	-0.838519	-1.32794	0.0001	0.0207827	yes
ENSBTAG00000002340	STEAP4	4:72833496-72862043	low	high	OK	75.6481	116.772	0.626321	1.07529	0.00035	0.0429824	yes
ENSBTAG00000030648	MPST	5:75818029-75827375	low	high	OK	74.5705	43.1191	-0.790278	-1.29502	5e-05	0.0122807	yes
ENSBTAG00000007375	MIF	17:73273378-73274171	low	high	OK	72.7012	38.3643	-0.922214	-1.2359	0.0001	0.0207827	yes
ENSBTAG00000018785	TUBB1	13:57874076-57879042	low	high	OK	71.8372	125.161	0.800979	1.28598	5e-05	0.0122807	yes
ENSBTAG00000012408	RAB27A	10:55120521-55158773	low	high	OK	67.9346	117.767	0.793715	1.39448	5e-05	0.0122807	yes
ENSBTAG00000047632	IGHE	21:71468375-71469950	low	high	OK	66.8121	30.7325	-1.12034	-1.77828	5e-05	0.0122807	yes
ENSBTAG00000006116	SF4	7:3892064-3924127	low	high	OK	62.2436	41.7093	-0.577555	-1.05614	0.00035	0.0429824	yes
ENSBTAG00000008259	IRG1	12:52417588-52424159	low	high	OK	61.1362	92.3482	0.595057	1.05488	0.0004	0.0450292	yes
ENSBTAG00000044427	RNaseP_nuc	10:26814255-26814588	low	high	OK	59.712	8.38928	-2.8314	-1.99918	5e-05	0.0122807	yes
ENSBTAG00000047299	DGCR6L	17:74049771-74053881	low	high	OK	57.1036	30.5276	-0.903467	-1.30397	5e-05	0.0122807	yes
ENSBTAG00000042458	RNase_MRP	8:60244065-60244343	low	high	OK	56.0341	6.94584	-3.01208	-1.49055	5e-05	0.0122807	yes
ENSBTAG00000040190	CCDC88B	29:43250521-43265507	low	high	OK	53.9032	35.6803	-0.595243	-1.1069	0.0003	0.0385964	yes
ENSBTAG00000001727	FAM213B	16:51553540-51556655	low	high	OK	53.0664	31.1681	-0.767731	-1.07643	0.00045	0.0486315	yes
ENSBTAG00000006572	CARD9	11:103876014-103883072	low	high	OK	52.2591	34.3756	-0.604297	-1.04468	0.00045	0.0486315	yes
ENSBTAG00000010515	FBXW5	11:106287253-106291495	low	high	OK	44.2949	29.1821	-0.602058	-1.05372	0.0003	0.0385964	yes
ENSBTAG00000001022	AMDHD2	25:2019788-2026471	low	high	OK	43.6933	22.4724	-0.959256	-1.4698	5e-05	0.0122807	yes
ENSBTAG00000018513	FHL1	30:19777798-19820952	low	high	OK	42.376	91.0214	1.10296	1.80939	5e-05	0.0122807	yes
ENSBTAG00000006542	RABEP2	25:26175181-26187429	low	high	OK	41.9765	24.3293	-0.786891	-1.3583	5e-05	0.0122807	yes
ENSBTAG00000037941	QTRT1	7:16415203-16423129	low	high	OK	37.6879	24.1883	-0.639792	-1.0095	0.0004	0.0450292	yes
ENSBTAG00000015635	TNFRSF4	16:52484467-52487309	low	high	OK	37.6192	21.9908	-0.774568	-1.14664	0.00035	0.0429824	yes
ENSBTAG00000017010	C1H21ORF70	1:145154623-145178772	low	high	OK	37.3208	20.6494	-0.853884	-1.18552	0.00025	0.0360233	yes
ENSBTAG00000000067	SDF2L1	17:74104344-74106285	low	high	OK	36.3032	18.8915	-0.942361	-1.2263	0.00015	0.026146	yes
ENSBTAG00000005373	TPM1	10:47056203-47065846	low	high	OK	35.8163	5.47053	-2.71087	-2.53454	5e-05	0.0122807	yes
ENSBTAG00000007275	TREM2	23:15090106-15094736	low	high	OK	34.738	17.7221	-0.970964	-1.32195	5e-05	0.0122807	yes
ENSBTAG00000019338	IL13RA1	30:3060167-3100688	low	high	OK	31.6243	52.305	0.725915	1.14695	5e-05	0.0122807	yes
ENSBTAG00000019315	PLA2G7	23:19907159-19945051	low	high	OK	31.3495	47.4972	0.599403	1.04421	0.0004	0.0450292	yes
ENSBTAG00000008951	ALPL	2:131791679-131857642	low	high	OK	31.2441	17.0618	-0.872814	-1.02244	0.00045	0.0486315	yes
ENSBTAG00000010300	ENSBTAG00000010300	4:83370101-83441467	low	high	OK	29.4587	15.2481	-0.950064	-1.44079	5e-05	0.0122807	yes
ENSBTAG00000015595	MCM5	5:73990686-74009154	low	high	OK	29.0688	19.1554	-0.601716	-1.04159	0.00045	0.0486315	yes
ENSBTAG00000017367	IFIT5	26:11117505-11127464	low	high	OK	25.9709	40.5583	0.6431	1.12614	0.0001	0.0207827	yes
ENSBTAG00000019745	LMF1	25:724445-775899	low	high	OK	23.7632	14.3192	-0.730779	-1.08702	0.00015	0.026146	yes
ENSBTAG00000004662	SLC16A12	26:11141010-11161385	low	high	OK	23.695	38.1119	0.685658	1.06465	0.0003	0.0385964	yes
ENSBTAG00000026919	PXDC1	23:50077252-50095625	low	high	OK	22.7748	13.6146	-0.742283	-1.12632	5e-05	0.0122807	yes
ENSBTAG00000014646	MZT2	17:74392830-74397072	low	high	OK	21.781	10.3387	-1.07501	-1.14386	0.00025	0.0360233	yes
ENSBTAG00000001338	CCR3	22:53761588-53762665	low	high	OK	18.4716	42.1058	1.18871	1.60485	5e-05	0.0122807	yes
ENSBTAG00000024272	BT.37579	3:54790801-54816647	low	high	OK	18.2796	50.033	1.45265	2.18159	5e-05	0.0122807	yes
ENSBTAG00000006608	GGT5	17:73425745-73434932	low	high	OK	17.9888	10.9096	-0.721503	-1.04322	0.0003	0.0385964	yes
ENSBTAG00000008471	MX2	1:143119271-143155057	low	high	OK	17.1831	28.5494	0.73247	1.06564	0.0004	0.0450292	yes
ENSBTAG00000021993	SPDEF	23:8537367-8554696	low	high	OK	16.3007	6.37502	-1.35443	-1.61696	5e-05	0.0122807	yes
ENSBTAG00000036154	TARP	4:50778607-50799281	low	high	OK	14.5217	7.8561	-0.886325	-1.11722	0.00025	0.0360233	yes
ENSBTAG00000001725	CXCL10	6:92607225-92755605	low	high	OK	14.5024	24.1606	0.736363	1.06356	0.0004	0.0450292	yes
ENSBTAG00000019716	IL-8	6:90559881-90563647	low	high	OK	14.0073	25.0505	0.838656	1.14963	0.00015	0.026146	yes
ENSBTAG00000000156	LGALSL	11:62812718-62817829	low	high	OK	13.6636	29.7505	1.12258	1.32354	5e-05	0.0122807	yes
ENSBTAG00000032277	KYNU	2:53844154-53964125	low	high	OK	12.9409	21.6787	0.744339	1.1535	0.0003	0.0385964	yes
ENSBTAG00000011824	OGN	8:85453018-85468721	low	high	OK	12.0429	4.99155	-1.27063	-1.57477	5e-05	0.0122807	yes
ENSBTAG00000014834	ZP3	25:34960634-34968376	low	high	OK	11.4023	5.25819	-1.11668	-1.28276	5e-05	0.0122807	yes
ENSBTAG00000022161	TLR7	30:141044354-141063596	low	high	OK	11.3327	18.0734	0.673374	1.13826	0.00025	0.0360233	yes
ENSBTAG00000021999	CPT1A	29:46822026-46862300	low	high	OK	11.2129	17.752	0.662821	1.04367	0.00015	0.026146	yes
ENSBTAG00000031327	TRMT61A	21:69817754-69824185	low	high	OK	11.0372	5.13899	-1.10282	-1.21159	0.00015	0.026146	yes
ENSBTAG00000017969	CA4	19:13109654-13117426	low	high	OK	10.1467	4.61123	-1.13779	-1.1506	0.00015	0.026146	yes
ENSBTAG00000047621	ENSBTAG00000047621	16:4998444-5005553	low	high	OK	10.0308	26.5646	1.40507	1.64479	5e-05	0.0122807	yes
ENSBTAG00000014432	HNMT	2:59376268-59417330	low	high	OK	9.51735	16.6784	0.809349	1.15522	0.0002	0.0332523	yes
ENSBTAG00000031631	FAM132A	16:52452722-52456578	low	high	OK	9.50231	3.75968	-1.33767	-1.1809	0.00025	0.0360233	yes
ENSBTAG00000009849	PLAC8	6:99721320-99754969	low	high	OK	8.85156	20.2891	1.1967	1.19151	5e-05	0.0122807	yes
ENSBTAG00000001032	PYGM	29:43606011-43617848	low	high	OK	8.54114	3.69437	-1.2091	-1.55328	5e-05	0.0122807	yes
ENSBTAG00000011990	ALOX12	19:27331074-27339653	low	high	OK	8.20732	25.6627	1.64469	2.17556	5e-05	0.0122807	yes
ENSBTAG00000047766	G0S2	16:75539495-75540404	low	high	OK	8.0948	2.13936	-1.91982	-1.29294	5e-05	0.0122807	yes
ENSBTAG00000004547	OLR1	5:100244331-100255640	low	high	OK	7.69297	19.1814	1.3181	1.80673	5e-05	0.0122807	yes
ENSBTAG00000023907	COL18A1	1:146989243-147040968	low	high	OK	7.28027	3.48788	-1.06164	-1.38135	5e-05	0.0122807	yes
ENSBTAG00000016918	MYOF	26:14667437-14848281	low	high	OK	7.23217	10.8808	0.58928	1.03387	0.0004	0.0450292	yes
ENSBTAG00000016061	RSAD2	11:90012629-90029927	low	high	OK	6.39923	11.2171	0.809725	1.02894	0.0002	0.0332523	yes
ENSBTAG00000010033	CYP2J2	3:86609665-86640839	low	high	OK	6.0958	11.2066	0.878464	1.11304	0.0004	0.0450292	yes
ENSBTAG00000019979	CMPK2	11:90042356-90057598	low	high	OK	5.17233	10.3602	1.00217	1.17	0.00015	0.026146	yes
ENSBTAG00000020467	HRH4	24:32570074-32583708	low	high	OK	5.10655	10.5849	1.05159	1.11634	0.0001	0.0207827	yes
ENSBTAG00000047764	ABCC4	12:73890111-73977633	low	high	OK	3.11249	8.54213	1.45653	1.25344	5e-05	0.0122807	yes
ENSBTAG00000038981	LOC518134	7:18709397-18743679	low	high	OK	2.81662	6.10624	1.11632	1.16726	0.00025	0.0360233	yes
ENSBTAG00000019866	NRP1	13:19911856-20056980	low	high	OK	2.72986	4.93858	0.855272	1.07195	0.0003	0.0385964	yes
ENSBTAG00000012855	LPL	8:67481088-67511227	low	high	OK	2.37309	5.81777	1.2937	1.62187	5e-05	0.0122807	yes
ENSBTAG00000002006	THBS1	10:35314024-35329297	low	high	OK	2.10056	5.06992	1.27119	1.66925	5e-05	0.0122807	yes
ENSBTAG00000019349	SLC6A4	19:21852430-21872404	low	high	OK	2.01574	5.90415	1.55042	1.48714	5e-05	0.0122807	yes
ENSBTAG00000016142	CYB5R2	15:45647865-45656990	low	high	OK	0.698204	3.79182	2.44117	1.43491	5e-05	0.0122807	yes
ENSBTAG00000039691	ENSBTAG00000039691	18:63313173-63319123	low	high	OK	0.5333	2.41086	2.17653	1.14623	0.00035	0.0429824	yes
ENSBTAG00000017075	STX1A	25:34053828-34071557	low	high	OK	0.392274	2.17893	2.47369	1.52482	5e-05	0.0122807	yes
